# Supplementary material for: Bis[2-(2-fur­yl)-1-(2-furylmeth­yl)-1H-benzimidazole-κN 3]diiodidocadmium
Source: Acta Crystallogr Sect E Struct Rep Online. 2011 Jul 30;67(Pt 8):m1149. doi: 10.1107/S1600536811029321 (PMC3212251; doi:10.1107/S1600536811029321)
Supplement: Supplementary file 1 [file e-67-m1149-sup1.cif]

##############################################################################
#                                                                            #
# This CIF contains the data in a paper accepted for publication in          #
# Acta Crystallographica Section E. It conforms to the requirements of       #
# Notes for Authors for Acta Crystallographica Section E, and has been       #
# peer reviewed under the auspices of the IUCr Commission on Journals.       #
#                                                                            #
# Full details of the Crystallographic Information File format               #
# are given in the paper "The Crystallographic Information File (CIF):       #
# a New Standard Archive File for Crystallography" by S. R. Hall, F. H.      #
# Allen and I. D. Brown [Acta Cryst. (1991), A47, 655-685].                  #
#                                                                            #
# The current version of the core CIF dictionary is obtainable from          #
# ftp://ftp.iucr.org/pub/cif_core.dic.                                       #
#                                                                            #
# Software is freely available for graphical display of the structure(s)     #
# in this CIF. For information consult the CIF software page                 #
# http://www.iucr.org/resources/cif/software.                                #
#                                                                            #
# This file may be used for bona fide research purposes within the           #
# scientific community so long as proper attribution is given to the journal # 
# article from which it was obtained.                                        #
#                                                                            #
##############################################################################
data_global
_audit_creation_method     'CrysAlisPro, Oxford Diffraction Ltd.'
_journal_date_recd_electronic     2011-06-22
_journal_date_accepted     2011-07-20
_journal_name_full     'Acta Crystallographica, Section E'
_journal_year     2011
_journal_volume     67
_journal_issue      8
_journal_page_first     m1149
_journal_page_last     m1149
_journal_paper_category     QM
_journal_coeditor_code     WM2505
_publ_contact_author_name     'Dr. Xia Wang'
_publ_contact_author_address
;
 Pharmacy College
 Henan University of Traditional Chinese Medicine
 Zhengzhou
 450008
 People's Republic of China
;
_publ_contact_author_email     'wangxiawx83@yahoo.com.cn'
_publ_contact_author_fax     '86 371 65962746'
_publ_contact_author_phone     '86 371 65962746'
_publ_section_title
;\
Bis[2-(2-furyl)-1-(2-furylmethyl)-1<i>H</i>-benzimidazole-\k<i>N</i>^3^]\
diiodidocadmium
;
loop_
    _publ_author_name
    _publ_author_footnote
    _publ_author_address
    'Huai-Xia Yang' ?
;
 Pharmacy College
 Henan University of Traditional Chinese Medicine
 Zhengzhou 450008
 People's Republic of China
;
    'Xia Wang' ?
;
 Pharmacy College
 Henan University of Traditional Chinese Medicine
 Zhengzhou 450008
 People's Republic of China
;
    'Cai-Xia Xie' ?
;
 Pharmacy College
 Henan University of Traditional Chinese Medicine
 Zhengzhou 450008
 People's Republic of China
;
    'Xiao-Fei Li' ?
;
 Pharmacy College
 Henan University of Traditional Chinese Medicine
 Zhengzhou 450008
 People's Republic of China
;
    'Yan-Ju Liu' ?
;
 Pharmacy College
 Henan University of Traditional Chinese Medicine
 Zhengzhou 450008
 People's Republic of China
;
data_I
_audit_creation_method     SHELXL-97
_chemical_name_systematic
;
Bis[2-(2-furyl)-1-(2-furylmethyl)-1<i>H</i>-benzimidazole-
\k<i>N</i>^3^]diiodidocadmium
;
_chemical_name_common     ?
_chemical_formula_moiety     'C32 H24 Cd I2 N4 O4'
_chemical_formula_sum     'C32 H24 Cd I2 N4 O4'
_chemical_formula_iupac     '[Cd I2 (C16 H12 N2 O2)2]'
_chemical_formula_weight     894.75
_chemical_melting_point     ?
_symmetry_cell_setting     monoclinic
_symmetry_space_group_name_H-M     'C 2/c'
_symmetry_space_group_name_Hall     '-C 2yc'
loop_
    _symmetry_equiv_pos_as_xyz
    'x, y, z'
    '-x, y, -z+1/2'
    'x+1/2, y+1/2, z'
    '-x+1/2, y+1/2, -z+1/2'
    '-x, -y, -z'
    'x, -y, z-1/2'
    '-x+1/2, -y+1/2, -z'
    'x+1/2, -y+1/2, z-1/2'
_cell_length_a     18.140(4)
_cell_length_b     10.582(2)
_cell_length_c     18.507(4)
_cell_angle_alpha     90.00
_cell_angle_beta     115.02(3)
_cell_angle_gamma     90.00
_cell_volume     3219.2(14)
_cell_formula_units_Z     4
_cell_measurement_reflns_used     4174
_cell_measurement_theta_min     2.252
_cell_measurement_theta_max     27.896
_cell_measurement_temperature     293(2)
_exptl_crystal_description     prism
_exptl_crystal_colour     'light yellow'
_exptl_crystal_size_max     0.18
_exptl_crystal_size_mid     0.16
_exptl_crystal_size_min     0.15
_exptl_crystal_density_diffrn     1.846
_exptl_crystal_density_meas     ?
_exptl_crystal_density_method     'not measured'
_exptl_crystal_F_000     1720
_exptl_absorpt_coefficient_mu     2.638
_exptl_absorpt_correction_type     multi-scan
_exptl_absorpt_process_details     '(CrystalClear; Rigaku/MSC, 2006)'
_exptl_absorpt_correction_T_min     0.6481
_exptl_absorpt_correction_T_max     0.6930
_exptl_special_details
;
;
_diffrn_ambient_temperature     293(2)
_diffrn_radiation_type     MoK\a
_diffrn_radiation_wavelength     0.71073
_diffrn_radiation_source     'fine-focus sealed tube'
_diffrn_radiation_monochromator     graphite
_diffrn_measurement_device_type     'Rigaku Saturn'
_diffrn_measurement_method     \w
_diffrn_detector_area_resol_mean     28.5714
_diffrn_reflns_number     10971
_diffrn_reflns_av_R_equivalents     0.0284
_diffrn_reflns_av_sigmaI/netI     0.0279
_diffrn_reflns_theta_min     2.29
_diffrn_reflns_theta_max     25.49
_diffrn_reflns_theta_full     25.49
_diffrn_measured_fraction_theta_max     0.999
_diffrn_measured_fraction_theta_full     0.999
_diffrn_reflns_limit_h_min     -18
_diffrn_reflns_limit_h_max     21
_diffrn_reflns_limit_k_min     -9
_diffrn_reflns_limit_k_max     12
_diffrn_reflns_limit_l_min     -22
_diffrn_reflns_limit_l_max     22
_diffrn_standards_number     ?
_diffrn_standards_interval_count     ?
_diffrn_standards_interval_time     ?
_diffrn_standards_decay_%     ?
_refine_special_details
;
Refinement of <i>F</i>^2^ against ALL reflections. The weighted <i>R</i>-factor
<i>wR</i> and goodness of fit <i>S</i> are based on <i>F</i>^2^, conventional
<i>R</i>-factors <i>R</i> are based on <i>F</i>, with <i>F</i> set to zero for
negative <i>F</i>^2^. The threshold expression of <i>F</i>^2^ >
\s(<i>F</i>^2^) is used only for calculating <i>R</i>-factors(gt) <i>etc</i>.
and is not relevant to the choice of reflections for refinement.
<i>R</i>-factors based on <i>F</i>^2^ are statistically about twice as large
as those based on <i>F</i>, and <i>R</i>- factors based on ALL data will be
even larger.
;
_reflns_number_total     2993
_reflns_number_gt     2595
_reflns_threshold_expression     I>2sigma(I)
_refine_ls_structure_factor_coef     Fsqd
_refine_ls_matrix_type     full
_refine_ls_R_factor_all     0.0487
_refine_ls_R_factor_gt     0.0393
_refine_ls_wR_factor_gt     0.0794
_refine_ls_wR_factor_ref     0.0847
_refine_ls_goodness_of_fit_ref     1.099
_refine_ls_restrained_S_all     1.099
_refine_ls_number_reflns     2993
_refine_ls_number_parameters     205
_refine_ls_number_restraints     0
_refine_ls_hydrogen_treatment     constr
_refine_ls_weighting_scheme     calc
_refine_ls_weighting_details
         'calc w=1/[\s^2^(Fo^2^)+(0.0357P)^2^+4.2457P] where P=(Fo^2^+2Fc^2^)/3'
_atom_sites_solution_hydrogens     geom
_atom_sites_solution_primary     direct
_atom_sites_solution_secondary     difmap
_refine_ls_shift/su_max     0.001
_refine_ls_shift/su_mean     0.000
_refine_diff_density_max     0.637
_refine_diff_density_min     -0.450
_refine_ls_extinction_method     none
_refine_ls_extinction_coef     ?
loop_
    _atom_type_symbol
    _atom_type_description
    _atom_type_scat_dispersion_real
    _atom_type_scat_dispersion_imag
    _atom_type_scat_source
    'C' 'C' 0.0033 0.0016
                         'International Tables Vol C Tables 4.2.6.8 and 6.1.1.4'
    'H' 'H' 0.0000 0.0000
                         'International Tables Vol C Tables 4.2.6.8 and 6.1.1.4'
    'N' 'N' 0.0061 0.0033
                         'International Tables Vol C Tables 4.2.6.8 and 6.1.1.4'
    'O' 'O' 0.0106 0.0060
                         'International Tables Vol C Tables 4.2.6.8 and 6.1.1.4'
    'Cd' 'Cd' -0.8075 1.2024
                         'International Tables Vol C Tables 4.2.6.8 and 6.1.1.4'
    'I' 'I' -0.4742 1.8119
                         'International Tables Vol C Tables 4.2.6.8 and 6.1.1.4'
_computing_data_collection     'CrystalClear (Rigaku/MSC, 2006)'
_computing_cell_refinement     'CrystalClear (Rigaku/MSC, 2006)'
_computing_data_reduction     'CrystalClear (Rigaku/MSC, 2006)'
_computing_structure_solution     'SHELXS97 (Sheldrick, 2008)'
_computing_structure_refinement     'SHELXL97 (Sheldrick, 2008)'
_computing_molecular_graphics     'SHELXTL (Sheldrick, 2008)'
_computing_publication_material     'SHELXTL (Sheldrick, 2008)'
loop_
    _atom_site_type_symbol
    _atom_site_label
    _atom_site_fract_x
    _atom_site_fract_y
    _atom_site_fract_z
    _atom_site_U_iso_or_equiv
    _atom_site_adp_type
    _atom_site_calc_flag
    _atom_site_refinement_flags
    _atom_site_occupancy
    _atom_site_symmetry_multiplicity
    _atom_site_disorder_assembly
    _atom_site_disorder_group
    Cd Cd1 0.5000 0.58735(4) 0.2500 0.04815(16) Uani d S 1 2 . .
    I I1 0.6326(2) 0.7359(4) 0.26829(19) 0.0695(6) Uani d P 0.85(5) 1 A 1
    I I1' 0.615(5) 0.752(5) 0.261(2) 0.089(7) Uani d P 0.15(5) 1 A 2
    N N1 0.4753(2) 0.4731(3) 0.1385(2) 0.0429(8) Uani d . 1 1 A .
    N N2 0.4699(2) 0.3215(3) 0.0528(2) 0.0483(9) Uani d . 1 1 A .
    C C1 0.4236(2) 0.5121(4) 0.0618(2) 0.0426(10) Uani d . 1 1 . .
    C C2 0.3808(3) 0.6239(4) 0.0347(3) 0.0491(11) Uani d . 1 1 A .
    H H2A 0.3830 0.6879 0.0700 0.059 Uiso calc R 1 1 . .
    C C3 0.3349(3) 0.6371(5) -0.0462(3) 0.0555(12) Uani d . 1 1 . .
    H H3A 0.3060 0.7115 -0.0658 0.067 Uiso calc R 1 1 A .
    C C4 0.3310(3) 0.5417(5) -0.0990(3) 0.0601(13) Uani d . 1 1 A .
    H H4A 0.2992 0.5534 -0.1532 0.072 Uiso calc R 1 1 . .
    C C5 0.3730(3) 0.4300(5) -0.0734(3) 0.0552(12) Uani d . 1 1 . .
    H H5A 0.3706 0.3660 -0.1088 0.066 Uiso calc R 1 1 A .
    C C6 0.4192(2) 0.4180(4) 0.0081(3) 0.0439(10) Uani d . 1 1 A .
    C C7 0.5015(2) 0.3599(4) 0.1300(3) 0.0459(10) Uani d . 1 1 . .
    C C8 0.5590(3) 0.2866(5) 0.1956(3) 0.0529(11) Uani d . 1 1 A .
    C C9 0.5687(3) 0.1627(4) 0.2070(3) 0.0599(13) Uani d . 1 1 . .
    H H9A 0.5385 0.1001 0.1716 0.072 Uiso calc R 1 1 A .
    C C10 0.6321(4) 0.1441(7) 0.2812(4) 0.092(2) Uani d . 1 1 A .
    H H10A 0.6531 0.0663 0.3038 0.111 Uiso calc R 1 1 . .
    C C11 0.6575(4) 0.2548(8) 0.3144(4) 0.098(2) Uani d . 1 1 . .
    H H11A 0.6989 0.2684 0.3649 0.118 Uiso calc R 1 1 A .
    C C12 0.4852(3) 0.2042(4) 0.0182(3) 0.0571(12) Uani d . 1 1 . .
    H H12A 0.5342 0.1643 0.0567 0.068 Uiso calc R 1 1 A .
    H H12B 0.4940 0.2250 -0.0286 0.068 Uiso calc R 1 1 . .
    C C13 0.4164(3) 0.1140(4) -0.0046(3) 0.0574(12) Uani d . 1 1 A .
    C C14 0.3614(4) 0.0757(5) -0.0735(4) 0.0829(18) Uani d . 1 1 . .
    H H14A 0.3571 0.0986 -0.1236 0.099 Uiso calc R 1 1 A .
    C C15 0.3092(4) -0.0087(6) -0.0563(5) 0.102(2) Uani d . 1 1 A .
    H H15A 0.2630 -0.0486 -0.0932 0.123 Uiso calc R 1 1 . .
    C C16 0.3386(5) -0.0187(7) 0.0207(5) 0.109(3) Uani d . 1 1 . .
    H H16A 0.3171 -0.0691 0.0482 0.131 Uiso calc R 1 1 A .
    O O1 0.6113(3) 0.3501(4) 0.2604(3) 0.0905(12) Uani d . 1 1 A .
    O O2 0.4063(3) 0.0562(4) 0.0554(3) 0.0995(14) Uani d . 1 1 A .
loop_
    _atom_site_aniso_label
    _atom_site_aniso_U_11
    _atom_site_aniso_U_22
    _atom_site_aniso_U_33
    _atom_site_aniso_U_12
    _atom_site_aniso_U_13
    _atom_site_aniso_U_23
    Cd1 0.0569(3) 0.0407(3) 0.0372(2) 0.000 0.0104(2) 0.000
    I1 0.0791(13) 0.0742(10) 0.0499(11) -0.0321(6) 0.0220(8) -0.0089(5)
    I1' 0.125(16) 0.069(7) 0.079(7) -0.051(10) 0.049(8) -0.021(5)
    N1 0.048(2) 0.040(2) 0.0411(19) -0.0022(16) 0.0185(16) -0.0024(15)
    N2 0.049(2) 0.040(2) 0.059(2) -0.0091(17) 0.0264(19) -0.0103(18)
    C1 0.040(2) 0.044(2) 0.042(2) -0.0093(19) 0.0159(19) 0.0011(19)
    C2 0.055(3) 0.043(2) 0.050(3) -0.004(2) 0.023(2) 0.002(2)
    C3 0.051(3) 0.057(3) 0.048(3) -0.004(2) 0.011(2) 0.008(2)
    C4 0.059(3) 0.074(3) 0.041(3) -0.014(3) 0.015(2) 0.004(2)
    C5 0.054(3) 0.065(3) 0.046(3) -0.019(2) 0.020(2) -0.014(2)
    C6 0.041(2) 0.043(2) 0.050(2) -0.0093(19) 0.021(2) -0.002(2)
    C7 0.043(2) 0.042(2) 0.056(3) -0.0026(19) 0.024(2) 0.002(2)
    C8 0.049(3) 0.057(3) 0.053(3) -0.001(2) 0.021(2) 0.000(2)
    C9 0.070(3) 0.033(3) 0.067(3) 0.003(2) 0.020(3) -0.002(2)
    C10 0.089(5) 0.081(5) 0.102(5) 0.038(4) 0.036(4) 0.037(4)
    C11 0.067(4) 0.143(7) 0.064(4) -0.003(4) 0.006(3) 0.015(4)
    C12 0.062(3) 0.046(3) 0.075(3) -0.011(2) 0.041(3) -0.015(2)
    C13 0.067(3) 0.040(3) 0.076(3) -0.010(2) 0.040(3) -0.011(2)
    C14 0.092(4) 0.053(3) 0.080(4) -0.014(3) 0.013(3) 0.006(3)
    C15 0.074(4) 0.058(4) 0.136(7) -0.025(3) 0.006(4) -0.012(4)
    C16 0.108(6) 0.095(5) 0.139(7) -0.054(5) 0.066(6) -0.031(5)
    O1 0.101(3) 0.087(3) 0.081(3) -0.009(2) 0.036(3) -0.006(2)
    O2 0.121(4) 0.099(3) 0.091(3) -0.055(3) 0.058(3) -0.031(3)
_geom_special_details
;
All e.s.d.'s (except the e.s.d. in the dihedral angle between two l.s. planes)
are estimated using the full covariance matrix. The cell e.s.d.'s are taken
into account individually in the estimation of e.s.d.'s in distances, angles
and torsion angles; correlations between e.s.d.'s in cell parameters are only
used when they are defined by crystal symmetry. An approximate (isotropic)
treatment of cell e.s.d.'s is used for estimating e.s.d.'s involving l.s.
planes.
;
loop_
    _geom_bond_atom_site_label_1
    _geom_bond_atom_site_label_2
    _geom_bond_site_symmetry_2
    _geom_bond_distance
    _geom_bond_publ_flag
    Cd1 N1 . 2.267(3) ?
    Cd1 N1 2_655 2.267(3) ?
    Cd1 I1' 2_655 2.67(3) ?
    Cd1 I1' . 2.67(3) ?
    Cd1 I1 2_655 2.772(4) ?
    Cd1 I1 . 2.772(4) ?
    N1 C7 . 1.323(5) ?
    N1 C1 . 1.393(5) ?
    N2 C7 . 1.356(5) ?
    N2 C6 . 1.390(5) ?
    N2 C12 . 1.476(5) ?
    C1 C6 . 1.386(6) ?
    C1 C2 . 1.387(6) ?
    C2 C3 . 1.379(6) ?
    C2 H2A . 0.9300 ?
    C3 C4 . 1.386(7) ?
    C3 H3A . 0.9300 ?
    C4 C5 . 1.378(7) ?
    C4 H4A . 0.9300 ?
    C5 C6 . 1.387(6) ?
    C5 H5A . 0.9300 ?
    C7 C8 . 1.446(6) ?
    C8 C9 . 1.328(6) ?
    C8 O1 . 1.351(6) ?
    C9 C10 . 1.383(8) ?
    C9 H9A . 0.9300 ?
    C10 C11 . 1.312(9) ?
    C10 H10A . 0.9300 ?
    C11 O1 . 1.419(8) ?
    C11 H11A . 0.9300 ?
    C12 C13 . 1.482(6) ?
    C12 H12A . 0.9700 ?
    C12 H12B . 0.9700 ?
    C13 C14 . 1.307(7) ?
    C13 O2 . 1.348(6) ?
    C14 C15 . 1.432(8) ?
    C14 H14A . 0.9300 ?
    C15 C16 . 1.297(10) ?
    C15 H15A . 0.9300 ?
    C16 O2 . 1.371(7) ?
    C16 H16A . 0.9300 ?
loop_
    _geom_angle_atom_site_label_1
    _geom_angle_atom_site_label_2
    _geom_angle_atom_site_label_3
    _geom_angle_site_symmetry_1
    _geom_angle_site_symmetry_3
    _geom_angle
    _geom_angle_publ_flag
    N1 Cd1 N1 . 2_655 115.51(17) ?
    N1 Cd1 I1' . 2_655 115.7(13) ?
    N1 Cd1 I1' 2_655 2_655 105.3(6) ?
    N1 Cd1 I1' . . 105.3(6) ?
    N1 Cd1 I1' 2_655 . 115.7(13) ?
    I1' Cd1 I1' 2_655 . 98(4) ?
    N1 Cd1 I1 . 2_655 111.36(12) ?
    N1 Cd1 I1 2_655 2_655 103.96(12) ?
    I1' Cd1 I1 2_655 2_655 6.6(19) ?
    I1' Cd1 I1 . 2_655 104.6(18) ?
    N1 Cd1 I1 . . 103.96(12) ?
    N1 Cd1 I1 2_655 . 111.36(12) ?
    I1' Cd1 I1 2_655 . 104.6(18) ?
    I1' Cd1 I1 . . 6.6(18) ?
    I1 Cd1 I1 2_655 . 110.9(2) ?
    C7 N1 C1 . . 105.5(3) ?
    C7 N1 Cd1 . . 130.5(3) ?
    C1 N1 Cd1 . . 123.9(3) ?
    C7 N2 C6 . . 106.6(3) ?
    C7 N2 C12 . . 129.5(4) ?
    C6 N2 C12 . . 123.9(4) ?
    C6 C1 C2 . . 120.0(4) ?
    C6 C1 N1 . . 109.1(4) ?
    C2 C1 N1 . . 130.9(4) ?
    C3 C2 C1 . . 117.9(4) ?
    C3 C2 H2A . . 121.1 ?
    C1 C2 H2A . . 121.1 ?
    C2 C3 C4 . . 121.3(5) ?
    C2 C3 H3A . . 119.3 ?
    C4 C3 H3A . . 119.3 ?
    C5 C4 C3 . . 121.7(4) ?
    C5 C4 H4A . . 119.1 ?
    C3 C4 H4A . . 119.1 ?
    C4 C5 C6 . . 116.4(4) ?
    C4 C5 H5A . . 121.8 ?
    C6 C5 H5A . . 121.8 ?
    C1 C6 C5 . . 122.6(4) ?
    C1 C6 N2 . . 106.2(4) ?
    C5 C6 N2 . . 131.2(4) ?
    N1 C7 N2 . . 112.6(4) ?
    N1 C7 C8 . . 123.5(4) ?
    N2 C7 C8 . . 123.8(4) ?
    C9 C8 O1 . . 110.7(5) ?
    C9 C8 C7 . . 131.5(5) ?
    O1 C8 C7 . . 117.7(4) ?
    C8 C9 C10 . . 107.3(5) ?
    C8 C9 H9A . . 126.4 ?
    C10 C9 H9A . . 126.4 ?
    C11 C10 C9 . . 108.6(5) ?
    C11 C10 H10A . . 125.7 ?
    C9 C10 H10A . . 125.7 ?
    C10 C11 O1 . . 108.6(6) ?
    C10 C11 H11A . . 125.7 ?
    O1 C11 H11A . . 125.7 ?
    N2 C12 C13 . . 112.1(4) ?
    N2 C12 H12A . . 109.2 ?
    C13 C12 H12A . . 109.2 ?
    N2 C12 H12B . . 109.2 ?
    C13 C12 H12B . . 109.2 ?
    H12A C12 H12B . . 107.9 ?
    C14 C13 O2 . . 110.4(5) ?
    C14 C13 C12 . . 132.9(5) ?
    O2 C13 C12 . . 116.7(5) ?
    C13 C14 C15 . . 106.3(6) ?
    C13 C14 H14A . . 126.8 ?
    C15 C14 H14A . . 126.8 ?
    C16 C15 C14 . . 107.0(6) ?
    C16 C15 H15A . . 126.5 ?
    C14 C15 H15A . . 126.5 ?
    C15 C16 O2 . . 109.7(6) ?
    C15 C16 H16A . . 125.1 ?
    O2 C16 H16A . . 125.1 ?
    C8 O1 C11 . . 104.8(5) ?
    C13 O2 C16 . . 106.5(5) ?
loop_
    _geom_torsion_atom_site_label_1
    _geom_torsion_atom_site_label_2
    _geom_torsion_atom_site_label_3
    _geom_torsion_atom_site_label_4
    _geom_torsion_site_symmetry_1
    _geom_torsion_site_symmetry_2
    _geom_torsion_site_symmetry_3
    _geom_torsion_site_symmetry_4
    _geom_torsion
    _geom_torsion_publ_flag
    N1 Cd1 N1 C7 2_655 . . . -29.6(3) ?
    I1' Cd1 N1 C7 2_655 . . . -153.3(16) ?
    I1' Cd1 N1 C7 . . . . 99.3(19) ?
    I1 Cd1 N1 C7 2_655 . . . -147.9(3) ?
    I1 Cd1 N1 C7 . . . . 92.7(4) ?
    N1 Cd1 N1 C1 2_655 . . . 147.9(3) ?
    I1' Cd1 N1 C1 2_655 . . . 24.3(16) ?
    I1' Cd1 N1 C1 . . . . -83.1(19) ?
    I1 Cd1 N1 C1 2_655 . . . 29.6(3) ?
    I1 Cd1 N1 C1 . . . . -89.8(3) ?
    C7 N1 C1 C6 . . . . 0.9(4) ?
    Cd1 N1 C1 C6 . . . . -177.2(3) ?
    C7 N1 C1 C2 . . . . -178.1(4) ?
    Cd1 N1 C1 C2 . . . . 3.9(6) ?
    C6 C1 C2 C3 . . . . -0.2(6) ?
    N1 C1 C2 C3 . . . . 178.7(4) ?
    C1 C2 C3 C4 . . . . 0.4(7) ?
    C2 C3 C4 C5 . . . . -0.4(7) ?
    C3 C4 C5 C6 . . . . 0.2(7) ?
    C2 C1 C6 C5 . . . . 0.0(6) ?
    N1 C1 C6 C5 . . . . -179.1(4) ?
    C2 C1 C6 N2 . . . . 178.2(4) ?
    N1 C1 C6 N2 . . . . -0.9(4) ?
    C4 C5 C6 C1 . . . . 0.0(6) ?
    C4 C5 C6 N2 . . . . -177.7(4) ?
    C7 N2 C6 C1 . . . . 0.6(4) ?
    C12 N2 C6 C1 . . . . -177.8(4) ?
    C7 N2 C6 C5 . . . . 178.6(4) ?
    C12 N2 C6 C5 . . . . 0.2(7) ?
    C1 N1 C7 N2 . . . . -0.5(4) ?
    Cd1 N1 C7 N2 . . . . 177.3(3) ?
    C1 N1 C7 C8 . . . . 178.2(4) ?
    Cd1 N1 C7 C8 . . . . -4.0(6) ?
    C6 N2 C7 N1 . . . . 0.0(5) ?
    C12 N2 C7 N1 . . . . 178.3(4) ?
    C6 N2 C7 C8 . . . . -178.7(4) ?
    C12 N2 C7 C8 . . . . -0.4(7) ?
    N1 C7 C8 C9 . . . . 149.8(5) ?
    N2 C7 C8 C9 . . . . -31.7(8) ?
    N1 C7 C8 O1 . . . . -26.6(6) ?
    N2 C7 C8 O1 . . . . 152.0(4) ?
    O1 C8 C9 C10 . . . . -2.2(6) ?
    C7 C8 C9 C10 . . . . -178.7(5) ?
    C8 C9 C10 C11 . . . . 2.2(7) ?
    C9 C10 C11 O1 . . . . -1.3(8) ?
    C7 N2 C12 C13 . . . . 104.9(5) ?
    C6 N2 C12 C13 . . . . -77.1(5) ?
    N2 C12 C13 C14 . . . . 109.2(7) ?
    N2 C12 C13 O2 . . . . -71.6(6) ?
    O2 C13 C14 C15 . . . . 3.2(7) ?
    C12 C13 C14 C15 . . . . -177.6(5) ?
    C13 C14 C15 C16 . . . . -2.7(8) ?
    C14 C15 C16 O2 . . . . 1.2(9) ?
    C9 C8 O1 C11 . . . . 1.4(6) ?
    C7 C8 O1 C11 . . . . 178.5(5) ?
    C10 C11 O1 C8 . . . . 0.0(7) ?
    C14 C13 O2 C16 . . . . -2.5(7) ?
    C12 C13 O2 C16 . . . . 178.2(5) ?
    C15 C16 O2 C13 . . . . 0.6(8) ?
