# Supplementary material for: Bis[2-(2-fur­yl)-1-(2-furylmeth­yl)-1H-benzimidazole-κN 3]diiodidocadmium
Source: Acta Crystallogr Sect E Struct Rep Online. 2011 Jul 30;67(Pt 8):m1149. doi: 10.1107/S1600536811029321 (PMC3212251; doi:10.1107/S1600536811029321)
Supplement: Supplementary file 2 [file e-67-m1149-Isup2.hkl]

# 
# h,k,l, Fc-squared, Fo-squared, sigma(Fo-squared) and status flag 
# 
data_I
_shelx_title ' c in C2/c' 
_shelx_refln_list_code          4 
_shelx_F_calc_maximum      664.59 
_exptl_crystal_F_000      1720.00 
_reflns_d_resolution_high  0.8257 
 
loop_ 
 _symmetry_equiv_pos_as_xyz 
 'x, y, z' 
 '-x, y, -z+1/2' 
 'x+1/2, y+1/2, z' 
 '-x+1/2, y+1/2, -z+1/2' 
 '-x, -y, -z' 
 'x, -y, z-1/2' 
 '-x+1/2, -y+1/2, -z' 
 'x+1/2, -y+1/2, z-1/2' 
 
_cell_length_a    18.1399 
_cell_length_b    10.5819 
_cell_length_c    18.5070 
_cell_angle_alpha  90.000 
_cell_angle_beta  115.018 
_cell_angle_gamma  90.000 
 
_shelx_F_squared_multiplier     1.000 
 
loop_ 
 _refln_index_h 
 _refln_index_k 
 _refln_index_l 
 _refln_F_squared_calc 
 _refln_F_squared_meas 
 _refln_F_squared_sigma 
 _refln_observed_status 
   2   0   0   138545.19   137699.67   1186.40 o 
   4   0   0   144287.47   153043.69    959.39 o 
   6   0   0    62462.32    63309.14    328.72 o 
   8   0   0   101207.27   102219.27    701.09 o 
  10   0   0     1652.96     1423.29     74.47 o 
  12   0   0       23.20      173.77     74.66 o 
  14   0   0     8977.02     8848.02    239.37 o 
  16   0   0     5105.04     4939.97    308.11 o 
  18   0   0        0.19      246.13    145.64 o 
   1   1   0    71650.77    71689.39    223.69 o 
   3   1   0    38740.66    38395.22    251.13 o 
   5   1   0    16977.81    17286.21     94.26 o 
   7   1   0    24346.89    25140.32    202.20 o 
   9   1   0     7972.47     8130.50    140.40 o 
  11   1   0     2608.92     2756.97    165.51 o 
  13   1   0     2819.58     2817.10    102.57 o 
  15   1   0     1105.04     1241.74    162.90 o 
  17   1   0      580.49      645.83    135.52 o 
  19   1   0       75.85      145.24    121.14 o 
   0   2   0    30594.52    30376.40    160.70 o 
   2   2   0      856.07      888.05     31.29 o 
   4   2   0    81980.45    82597.13    285.93 o 
   6   2   0       34.37       76.11     17.71 o 
   8   2   0    25306.95    25070.43    262.97 o 
  10   2   0    10280.28    10518.39    136.64 o 
  12   2   0    16810.53    17655.18    370.28 o 
  14   2   0      188.52      147.80     45.40 o 
  16   2   0      444.12      501.07    101.58 o 
  18   2   0      205.83      202.12     53.59 o 
   1   3   0     6914.86     6150.71     58.46 o 
   3   3   0    17429.18    17305.75     89.82 o 
   5   3   0      584.08      794.73     54.52 o 
   7   3   0     8273.10     8681.87    102.36 o 
   9   3   0       44.30       57.74     21.20 o 
  11   3   0      717.47      588.86     78.28 o 
  13   3   0        5.67       46.82     36.72 o 
  15   3   0      138.87      133.83     51.53 o 
  17   3   0        7.45       19.18     25.56 o 
  19   3   0       76.48      210.51    112.27 o 
   0   4   0    19394.84    17867.08    198.72 o 
   2   4   0    15200.83    14238.99     92.95 o 
   4   4   0    47654.35    47163.34    251.80 o 
   6   4   0        6.43       37.24     26.73 o 
   8   4   0     1040.44      829.73    140.89 o 
  10   4   0     7803.72     8289.30    186.19 o 
  12   4   0     9657.25    10238.01    273.43 o 
  14   4   0        7.83       90.52     30.85 o 
  16   4   0       31.07       94.87     30.67 o 
  18   4   0     1101.53      695.97    198.43 o 
   1   5   0     1369.59     1467.81     67.88 o 
   3   5   0    21939.40    21532.69    151.75 o 
   5   5   0    15942.66    16500.34    203.34 o 
   7   5   0      507.54      511.76     95.71 o 
   9   5   0     9073.66     9685.60    185.39 o 
  11   5   0    13872.36    15066.73    280.27 o 
  13   5   0      378.53      290.65     59.36 o 
  15   5   0      170.37       90.91     36.86 o 
  17   5   0     1929.12     1727.54    290.98 o 
   0   6   0    46538.32    44242.04    442.68 o 
   2   6   0     4012.53     3646.32    100.78 o 
   4   6   0     9157.38     8755.71    107.04 o 
   6   6   0     4137.46     3933.49     86.03 o 
   8   6   0    34412.87    36074.42    287.12 o 
  10   6   0     1798.54     2145.08    159.29 o 
  12   6   0      377.74      324.80     58.07 o 
  14   6   0     2062.30     2261.23    199.03 o 
  16   6   0     2561.98     2436.75    278.81 o 
   1   7   0     6883.88     6869.84    143.33 o 
   3   7   0      514.97      580.66     62.47 o 
   5   7   0     1802.66     1759.64    142.06 o 
   7   7   0     5922.77     6324.26    160.17 o 
   9   7   0        8.54      100.60     37.57 o 
  11   7   0      423.95      508.91     80.81 o 
  13   7   0     1345.34     1275.84    169.94 o 
  15   7   0     2379.31     2365.90    219.98 o 
   0   8   0     5748.72     5299.66    161.95 o 
   2   8   0     1123.30     1114.60     85.29 o 
   4   8   0    12766.45    13007.00    256.14 o 
   6   8   0      394.65      326.03     55.13 o 
   8   8   0     1740.85     1715.06    196.31 o 
  10   8   0        9.43       35.24     58.20 o 
  12   8   0     1908.30     2404.03    278.65 o 
  14   8   0       24.97      110.05     46.01 o 
   1   9   0     2040.64     1889.97    198.27 o 
   3   9   0     1105.13      913.91    110.46 o 
   5   9   0      404.79      350.24     63.63 o 
   7   9   0     2363.31     2337.19    179.68 o 
   9   9   0       18.27       20.50     54.08 o 
  11   9   0     1354.93     1494.11    241.13 o 
  13   9   0      686.80      561.11    185.36 o 
   0  10   0      144.80      279.18    101.96 o 
   2  10   0     1247.18     1379.39    129.01 o 
   4  10   0     7174.54     7391.11    218.89 o 
   6  10   0      759.33      624.75    121.86 o 
   8  10   0      600.89      729.37    147.00 o 
  10  10   0      253.37      141.43     66.42 o 
  12  10   0     1851.28     1231.67    247.71 o 
   1  11   0      246.85      205.58     49.81 o 
   3  11   0     5804.07     5452.55    429.05 o 
   5  11   0      649.89      497.92    153.03 o 
   7  11   0      168.94      116.38     52.27 o 
   9  11   0      801.52      634.01    157.06 o 
   0  12   0     2288.98     2322.33    684.39 o 
   2  12   0      880.72      925.28    267.85 o 
   4  12   0       33.23      113.73     34.14 o 
   6  12   0       76.74      161.02     67.46 o 
 -19   1   1      124.78      225.15    109.39 o 
 -17   1   1       33.94       51.85     31.19 o 
 -15   1   1     2789.29     2657.79    130.44 o 
 -13   1   1      725.42      839.08     91.39 o 
 -11   1   1     9420.35     9239.14    111.92 o 
  -9   1   1    20018.90    20359.07    156.24 o 
  -7   1   1    61374.31    61974.51    266.69 o 
  -5   1   1    28130.42    28260.98    128.32 o 
  -3   1   1    53682.24    53756.75    206.85 o 
  -1   1   1    31337.81    31758.86    139.31 o 
   1   1   1    21583.00    22330.11    115.14 o 
   3   1   1    14692.35    15731.29     92.17 o 
   5   1   1      414.71      498.99     48.09 o 
   7   1   1    63771.82    66380.88    337.61 o 
   9   1   1    19201.29    19926.59    191.66 o 
  11   1   1     2921.22     2763.54     93.50 o 
  13   1   1      291.53      333.62     49.18 o 
  15   1   1     7057.97     7355.24    194.80 o 
  17   1   1      202.55      131.97     39.85 o 
  19   1   1      372.13      279.97    153.57 o 
 -20   2   1      349.30      275.02    154.67 o 
 -18   2   1       48.64      217.53     99.06 o 
 -16   2   1      820.65      934.61    103.78 o 
 -14   2   1     5265.81     5971.66    159.40 o 
 -12   2   1     1437.41     1378.30    104.23 o 
 -10   2   1      200.02      176.59     28.47 o 
  -8   2   1     9126.80     9205.20    104.60 o 
  -6   2   1     2012.51     1691.75     40.24 o 
  -4   2   1      191.06       68.91     20.45 o 
  -2   2   1    46012.88    46530.13    253.45 o 
   0   2   1    25617.05    27772.14    150.34 o 
   2   2   1       71.03       96.77     20.05 o 
   4   2   1     8952.64     8581.05     78.66 o 
   6   2   1    25538.31    24484.98    154.91 o 
   8   2   1    11894.64    11199.92    179.61 o 
  10   2   1     1681.25     1772.02    110.82 o 
  12   2   1     1422.26     1570.41    134.90 o 
  14   2   1     3140.40     3238.45    117.90 o 
  16   2   1     1288.61     1030.81    170.13 o 
  18   2   1       34.40       49.77     65.78 o 
 -19   3   1     2167.10     2109.92    381.53 o 
 -17   3   1       69.85       56.77     37.33 o 
 -15   3   1      115.47      108.29     46.74 o 
 -13   3   1    10546.37    11352.57    204.22 o 
 -11   3   1    20853.88    21553.25    518.26 o 
  -9   3   1        5.31       52.34     25.85 o 
  -7   3   1      423.98      506.26     41.96 o 
  -5   3   1    66491.15    65064.69    272.14 o 
  -3   3   1    46867.79    47221.89    178.93 o 
  -1   3   1    12628.71    12833.70     97.59 o 
   1   3   1      403.97      361.25     30.25 o 
   3   3   1   191705.30   196103.47    628.44 o 
   5   3   1    67024.54    67078.46    426.48 o 
   7   3   1    14149.96    14124.72    177.31 o 
   9   3   1      137.25      141.71     44.16 o 
  11   3   1    19660.17    20414.46    339.80 o 
  13   3   1     3014.16     3195.04    153.23 o 
  15   3   1        4.94       49.44     43.83 o 
  17   3   1     1051.21     1006.25    158.08 o 
 -18   4   1      869.26      731.41    138.27 o 
 -16   4   1      336.67      377.19     59.95 o 
 -14   4   1        0.23       62.80     22.28 o 
 -12   4   1     3505.97     3489.67    114.55 o 
 -10   4   1    11685.66    11985.43    204.56 o 
  -8   4   1      828.71      792.55     76.59 o 
  -6   4   1      460.63      599.64     54.89 o 
  -4   4   1    31638.34    32971.13    184.79 o 
  -2   4   1    23334.34    22287.34    119.04 o 
   0   4   1     2193.71     1698.56     49.55 o 
   2   4   1    19635.26    19452.01    122.95 o 
   4   4   1    17944.65    17741.49    167.72 o 
   6   4   1       32.83       73.20     29.94 o 
   8   4   1     2856.17     2738.40    171.75 o 
  10   4   1    13751.16    14338.76    408.68 o 
  12   4   1     1758.07     1823.54    141.16 o 
  14   4   1        8.37       24.18     35.96 o 
  16   4   1     1169.48     1171.41    145.06 o 
  18   4   1     1519.33     1547.45    145.00 o 
 -17   5   1      443.50      267.32     75.09 o 
 -15   5   1     3630.04     3566.88    128.46 o 
 -13   5   1      195.20      208.98     83.96 o 
 -11   5   1     3534.47     3815.70    167.15 o 
  -9   5   1    13757.58    14424.26    258.46 o 
  -7   5   1    30851.46    32235.23    341.16 o 
  -5   5   1    11282.33    12091.10    246.89 o 
  -3   5   1    17507.89    16951.87    136.14 o 
  -1   5   1    46513.84    46900.47    256.05 o 
   1   5   1    54938.05    55466.95    334.52 o 
   3   5   1     5431.81     4670.72     93.24 o 
   5   5   1     9225.13     8933.40    119.17 o 
   7   5   1    18866.93    17939.00    247.50 o 
   9   5   1    10952.80    11075.02    184.39 o 
  11   5   1     2104.19     2056.23    114.59 o 
  13   5   1        9.15       71.33     40.96 o 
  15   5   1     3942.09     3930.81    227.83 o 
  17   5   1      436.46      221.37     67.65 o 
 -16   6   1       12.05      113.73     46.11 o 
 -14   6   1     1041.87     1159.31    152.58 o 
 -12   6   1      322.81      280.24     94.95 o 
 -10   6   1     2698.97     2849.51    137.15 o 
  -8   6   1     1020.45      900.63     80.23 o 
  -6   6   1     1754.91     1841.84     78.33 o 
  -4   6   1     6069.51     5402.79    198.58 o 
  -2   6   1     3282.27     3502.70     97.02 o 
   0   6   1     1697.95     1489.11     68.53 o 
   2   6   1     1083.82      948.29     73.83 o 
   4   6   1     7780.42     7665.70    128.74 o 
   6   6   1      702.58      563.46     67.71 o 
   8   6   1     2050.56     2201.01    168.14 o 
  10   6   1     1011.26      989.48     91.10 o 
  12   6   1        1.20       76.43     34.75 o 
  14   6   1     1020.22      905.55    135.65 o 
  16   6   1       32.10      131.48     41.34 o 
 -17   7   1      560.15      641.45    281.55 o 
 -15   7   1     1242.84     1449.24    223.99 o 
 -13   7   1      120.63      160.39     83.44 o 
 -11   7   1      248.19      183.49     53.42 o 
  -9   7   1    14138.38    14708.72    248.72 o 
  -7   7   1    12056.37    11731.09    180.88 o 
  -5   7   1      193.73      189.56     29.80 o 
  -3   7   1      143.71       97.26     31.81 o 
  -1   7   1    27363.81    27893.54    455.31 o 
   1   7   1    31925.05    33013.04    300.70 o 
   3   7   1      705.70      728.45     84.44 o 
   5   7   1      884.08      837.69     90.37 o 
   7   7   1    10159.58    10518.96    239.97 o 
   9   7   1     2134.08     2379.26    153.28 o 
  11   7   1     2120.18     2194.26    179.54 o 
  13   7   1       36.90      154.00     52.03 o 
  15   7   1     1673.74     1437.70    262.44 o 
 -14   8   1     1688.44     1571.46    202.34 o 
 -12   8   1      255.47      230.67     77.02 o 
 -10   8   1     1017.96     1282.68    247.86 o 
  -8   8   1    16585.79    17137.43    255.38 o 
  -6   8   1    15016.65    14980.08    265.34 o 
  -4   8   1      568.99      570.38     83.34 o 
  -2   8   1     4209.66     4239.51     96.63 o 
   0   8   1    16702.25    16610.52    425.68 o 
   2   8   1     1728.75     1775.90    160.80 o 
   4   8   1      364.28      283.94     53.70 o 
   6   8   1    11527.00    11825.41    525.74 o 
   8   8   1     5543.65     5287.05    173.65 o 
  10   8   1       96.94       93.15     29.26 o 
  12   8   1      153.67      221.34     82.37 o 
  14   8   1     1800.95     1524.24    286.06 o 
 -13   9   1     2057.13     2066.64    261.80 o 
 -11   9   1     3312.86     3219.47    274.38 o 
  -9   9   1        1.01      115.98     37.92 o 
  -7   9   1      910.89      800.59    128.37 o 
  -5   9   1    14191.31    14886.23    263.32 o 
  -3   9   1     4413.23     4900.82    205.94 o 
  -1   9   1        0.27       38.12     45.22 o 
   1   9   1     3983.33     3868.05    143.51 o 
   3   9   1    13020.53    13779.85    223.75 o 
   5   9   1     6705.44     6249.85    187.47 o 
   7   9   1      633.59      597.86    100.82 o 
   9   9   1      113.27      155.28     49.40 o 
  11   9   1     2668.92     2831.99    258.60 o 
  13   9   1     2432.80     1928.73    302.08 o 
 -12  10   1     1369.31     1247.97    165.23 o 
 -10  10   1     2446.17     2103.01    227.54 o 
  -8  10   1        4.87       76.31     61.91 o 
  -6  10   1       50.79      113.27     57.86 o 
  -4  10   1     3084.70     3432.63    220.54 o 
  -2  10   1      851.83      859.82    130.38 o 
   0  10   1       73.11      136.68     76.80 o 
   2  10   1     6464.61     6056.46    250.56 o 
   4  10   1     8263.26     8839.51    378.57 o 
   6  10   1        5.57      107.37     53.32 o 
   8  10   1       77.07      140.16     47.12 o 
  10  10   1     1948.61     1618.59    266.01 o 
  12  10   1      902.17      917.95    202.31 o 
  -9  11   1     1041.44      780.59    185.42 o 
  -7  11   1      997.17      819.20    173.87 o 
  -5  11   1       17.58       47.76     50.12 o 
  -3  11   1       70.04      143.49    106.52 o 
  -1  11   1      373.18      398.59    103.52 o 
   1  11   1     1565.45     1829.95    168.98 o 
   3  11   1        1.25      140.90     51.88 o 
   5  11   1      471.82      348.54    154.56 o 
   7  11   1      379.29      347.49     84.21 o 
   9  11   1      784.15      526.32    145.30 o 
  -6  12   1       93.04      171.80     68.18 o 
  -4  12   1     1247.21      936.65    185.55 o 
  -2  12   1       91.43       62.99     48.03 o 
   0  12   1      158.18      131.31    144.30 o 
   2  12   1      318.96      460.38    189.43 o 
   4  12   1      454.64      440.40     73.09 o 
   6  12   1       19.72      179.94     94.48 o 
 -20   0   2      172.17      149.19     93.85 o 
 -18   0   2      447.89      397.97    177.52 o 
 -16   0   2    10832.50    11356.98    295.94 o 
 -14   0   2    11021.96    10385.14    228.25 o 
 -12   0   2     2366.55     2188.37    245.37 o 
 -10   0   2     4389.38     4873.60    217.57 o 
  -8   0   2   116490.92   119794.64    949.73 o 
  -6   0   2    12917.74    12598.71    124.04 o 
  -4   0   2     1993.83     2182.54     41.55 o 
  -2   0   2    33176.19    33865.06    427.79 o 
   0   0   2    89191.07    97943.95    495.66 o 
   2   0   2     2595.81     2995.26    111.43 o 
   4   0   2    42101.11    41327.12    317.12 o 
   6   0   2    36678.62    36687.09    516.39 o 
   8   0   2    72320.28    71709.06   1295.30 o 
  10   0   2     2296.38     2607.17    236.62 o 
  12   0   2     2808.75     3088.47    274.72 o 
  14   0   2     4761.49     4876.50    452.20 o 
  16   0   2     2594.80     2423.51    377.13 o 
  18   0   2      274.69      265.84     94.32 o 
 -19   1   2      369.96      234.89    150.12 o 
 -17   1   2      962.11      826.08    113.87 o 
 -15   1   2     2251.66     2372.48    132.61 o 
 -13   1   2     2291.99     2411.01     92.91 o 
 -11   1   2     8197.67     8332.75    142.97 o 
  -9   1   2    13795.12    12664.50    112.24 o 
  -7   1   2    23210.71    24022.42    170.90 o 
  -5   1   2    59758.91    62482.14    214.28 o 
  -3   1   2    16028.59    15731.45     65.29 o 
  -1   1   2    24118.07    24323.24    152.03 o 
   1   1   2    29631.97    27292.17    109.01 o 
   3   1   2     4320.40     3923.89     54.93 o 
   5   1   2     5765.30     6205.85     69.75 o 
   7   1   2     9322.06     9580.82    126.77 o 
   9   1   2     4696.92     4736.24    137.71 o 
  11   1   2     1714.46     1962.37    119.17 o 
  13   1   2     1764.40     1688.87    163.50 o 
  15   1   2      512.13      513.17     85.63 o 
  17   1   2       38.14       89.14     31.28 o 
 -20   2   2      610.77      313.42    148.93 o 
 -18   2   2      833.48      671.79    126.63 o 
 -16   2   2      728.19      770.10     87.87 o 
 -14   2   2       77.86      110.78     32.59 o 
 -12   2   2    12177.56    11758.71    241.50 o 
 -10   2   2     3263.20     3154.94     62.77 o 
  -8   2   2    16393.08    15390.62    116.73 o 
  -6   2   2    26342.72    27771.80    130.80 o 
  -4   2   2   441679.31   442685.06   4394.54 o 
  -2   2   2     1508.86     1468.17     34.19 o 
   0   2   2   209210.98   211481.69   1411.47 o 
   2   2   2    50854.69    50430.70    216.75 o 
   4   2   2   111485.50   109470.52    451.53 o 
   6   2   2      715.04      747.74     71.75 o 
   8   2   2     1521.70     1361.89    143.89 o 
  10   2   2    13708.43    13200.90    212.39 o 
  12   2   2     5725.92     5981.43    196.42 o 
  14   2   2     1492.99     1722.14    121.54 o 
  16   2   2      484.68      398.55     64.40 o 
  18   2   2      626.58      592.56    134.60 o 
 -19   3   2       32.91       85.18     67.03 o 
 -17   3   2      203.38      162.61     54.02 o 
 -15   3   2      646.84      704.13     83.29 o 
 -13   3   2      665.42      826.59     91.82 o 
 -11   3   2      773.12      745.78     77.45 o 
  -9   3   2     1224.31     1096.79     45.06 o 
  -7   3   2     1028.54     1135.33     52.18 o 
  -5   3   2     5353.48     5187.05     54.38 o 
  -3   3   2     1397.57     1234.05     56.06 o 
  -1   3   2     1669.90     1563.35     43.70 o 
   1   3   2      113.65       96.92     21.95 o 
   3   3   2      126.77      185.46     33.00 o 
   5   3   2        5.81       38.71     21.64 o 
   7   3   2     3673.82     3564.19    104.45 o 
   9   3   2       20.43      111.93     39.30 o 
  11   3   2       93.10       88.84     45.48 o 
  13   3   2     1228.55     1506.12    196.54 o 
  15   3   2      532.82      512.79     73.01 o 
  17   3   2        2.64      104.55     43.00 o 
 -18   4   2      283.29      394.18     80.06 o 
 -16   4   2      573.44      724.63    106.75 o 
 -14   4   2       12.38      135.60     70.16 o 
 -12   4   2    14942.57    15027.57    300.11 o 
 -10   4   2     4431.92     4700.95    173.92 o 
  -8   4   2    16049.31    16096.20    167.80 o 
  -6   4   2     5285.24     5354.40     95.03 o 
  -4   4   2    80717.89    80552.58    505.49 o 
  -2   4   2        4.42       54.91     22.24 o 
   0   4   2    24854.66    25171.01    136.11 o 
   2   4   2    23733.32    23604.58    176.13 o 
   4   4   2    90376.45    92992.38    780.01 o 
   6   4   2      142.71       89.12     25.51 o 
   8   4   2     3522.93     3551.48    122.38 o 
  10   4   2     8512.76     9259.81    201.71 o 
  12   4   2     6932.69     7674.04    213.93 o 
  14   4   2      143.16      173.96     48.99 o 
  16   4   2       29.93       53.63     30.41 o 
  18   4   2      533.01      217.25    100.44 o 
 -19   5   2      550.55      437.82    185.49 o 
 -17   5   2      284.55      252.50     65.91 o 
 -15   5   2       36.06       58.27     55.24 o 
 -13   5   2      604.40      595.25     74.77 o 
 -11   5   2     7518.47     7865.36    138.40 o 
  -9   5   2     4209.90     3979.64    114.07 o 
  -7   5   2      401.26      535.93     66.51 o 
  -5   5   2     6310.96     6111.52    124.06 o 
  -3   5   2    30204.69    29798.99    198.59 o 
  -1   5   2       74.10       91.89     21.88 o 
   1   5   2     4893.77     4616.20    157.06 o 
   3   5   2    41681.49    43469.26    289.63 o 
   5   5   2     5094.01     5094.57    116.32 o 
   7   5   2       29.97      144.29     53.13 o 
   9   5   2     7316.61     7945.77    214.16 o 
  11   5   2     9339.56     9523.85    246.16 o 
  13   5   2      669.87      573.22     96.91 o 
  15   5   2       90.08      150.50     64.11 o 
  17   5   2      891.48      857.36    137.76 o 
 -18   6   2      182.36      159.95     68.52 o 
 -16   6   2     2232.50     2293.17    415.09 o 
 -14   6   2      641.46      654.74     82.37 o 
 -12   6   2      350.41      444.10     56.79 o 
 -10   6   2     1120.24     1025.28    107.31 o 
  -8   6   2    19745.85    21513.18    276.50 o 
  -6   6   2    12276.47    12788.24    178.53 o 
  -4   6   2      717.80      651.03     54.56 o 
  -2   6   2     8991.34     8658.60    131.73 o 
   0   6   2    54098.97    53419.45    295.31 o 
   2   6   2     4025.03     3519.33    101.20 o 
   4   6   2      311.98      288.07     57.25 o 
   6   6   2    20373.53    20451.21    434.81 o 
   8   6   2    21974.47    22607.64    338.98 o 
  10   6   2     1395.85     1331.55    144.11 o 
  12   6   2       67.97       90.76     42.01 o 
  14   6   2     1376.24     1307.91    212.02 o 
  16   6   2     1880.06     1598.78    230.45 o 
 -17   7   2       17.97      129.71     85.30 o 
 -15   7   2     3477.91     3667.80    492.74 o 
 -13   7   2     1933.33     1764.17    132.88 o 
 -11   7   2     1361.46     1258.60    118.57 o 
  -9   7   2     2283.83     2166.23     86.87 o 
  -7   7   2    15941.33    15061.50    312.89 o 
  -5   7   2       43.18       53.27     26.99 o 
  -3   7   2       26.63       41.77     17.88 o 
  -1   7   2    17191.58    16798.02    408.17 o 
   1   7   2    15778.93    16060.55    200.56 o 
   3   7   2      462.16      571.35     57.24 o 
   5   7   2     6390.33     6666.67    166.88 o 
   7   7   2    13507.27    13581.08    250.25 o 
   9   7   2       16.15       84.16     41.61 o 
  11   7   2      185.18      147.71     87.79 o 
  13   7   2     2310.95     2549.12    162.74 o 
  15   7   2     1141.65     1282.07    192.00 o 
 -16   8   2      232.77      287.62     63.74 o 
 -14   8   2      548.11      495.12    135.96 o 
 -12   8   2     5096.04     5627.84    417.05 o 
 -10   8   2        6.94       84.65     67.51 o 
  -8   8   2     5142.37     5281.86    432.46 o 
  -6   8   2     1775.97     1762.51    121.51 o 
  -4   8   2     8694.28     8261.30    244.13 o 
  -2   8   2      643.34      573.94     59.75 o 
   0   8   2     4681.59     4329.01    166.33 o 
   2   8   2     1099.20     1209.40    175.92 o 
   4   8   2     8854.65     9062.11    185.92 o 
   6   8   2      126.01      127.92     67.85 o 
   8   8   2     4277.62     4227.18    228.74 o 
  10   8   2      377.91      373.69     71.84 o 
  12   8   2     1953.58     1859.71    235.36 o 
  14   8   2       12.41      122.06     66.82 o 
 -13   9   2      245.32      231.08     74.79 o 
 -11   9   2      878.26      813.12    161.15 o 
  -9   9   2       67.95       66.03     61.69 o 
  -7   9   2     2018.06     2344.79    151.75 o 
  -5   9   2       44.72      117.38     50.47 o 
  -3   9   2      368.82      277.40     62.08 o 
  -1   9   2     6406.56     5814.27    274.76 o 
   1   9   2     1479.44     1158.85    154.72 o 
   3   9   2      771.72      739.13     92.06 o 
   5   9   2     1586.95     1525.27    126.32 o 
   7   9   2     2673.61     2452.60    174.38 o 
   9   9   2      228.74      125.28    131.89 o 
  11   9   2      581.30      598.35    129.66 o 
  13   9   2      473.27      388.11    120.37 o 
 -12  10   2     1452.78     1583.20    189.49 o 
 -10  10   2       11.30       84.82     38.94 o 
  -8  10   2       24.50       99.03     53.45 o 
  -6  10   2     2452.71     2220.88    332.46 o 
  -4  10   2     5366.22     5834.50    293.07 o 
  -2  10   2      185.93      159.96     45.87 o 
   0  10   2     1136.33      941.56    139.22 o 
   2  10   2      497.30      393.75     82.91 o 
   4  10   2     4834.27     4982.31    147.92 o 
   6  10   2      895.92      731.29    159.89 o 
   8  10   2      206.59      230.67     59.33 o 
  10  10   2      216.61      294.10    103.08 o 
  -9  11   2      442.91      439.35    107.55 o 
  -7  11   2      394.07      381.20    100.86 o 
  -5  11   2     3106.98     3207.31    228.59 o 
  -3  11   2     2445.82     2472.52    527.27 o 
  -1  11   2      185.04      118.81     53.50 o 
   1  11   2       51.57      102.57     47.08 o 
   3  11   2     2009.76     2319.67    194.91 o 
   5  11   2     1306.86     1107.46    194.98 o 
   7  11   2        3.55      149.78     65.66 o 
   9  11   2     1279.14     1157.36    211.40 o 
  -6  12   2      389.34      586.66    106.76 o 
  -4  12   2       61.10      154.94     79.09 o 
  -2  12   2     1164.12      888.68    206.29 o 
   0  12   2     2424.49     2144.68    556.72 o 
   2  12   2     1018.21     1058.11    336.88 o 
   4  12   2       31.79       32.76    101.15 o 
 -19   1   3      122.48      231.92    104.33 o 
 -17   1   3     1367.10     1340.58    177.68 o 
 -15   1   3     4845.12     5573.40    152.60 o 
 -13   1   3      217.97      215.58     41.30 o 
 -11   1   3     1027.49     1051.44     58.51 o 
  -9   1   3    21922.22    22261.53    143.12 o 
  -7   1   3    57457.69    60289.60    400.25 o 
  -5   1   3    14826.21    15336.30     75.40 o 
  -3   1   3     7933.25     7999.12     60.60 o 
  -1   1   3   120851.77   125248.26    418.09 o 
   1   1   3    51664.88    48905.17    268.69 o 
   3   1   3    36276.26    37032.77    178.73 o 
   5   1   3      240.71      261.99     39.38 o 
   7   1   3    53689.29    54698.04    582.35 o 
   9   1   3     4907.49     4780.44    109.75 o 
  11   1   3     1922.76     1685.14    205.14 o 
  13   1   3     1123.83     1333.31    148.38 o 
  15   1   3     1684.72     1573.39    155.74 o 
  17   1   3       79.72      101.93     34.04 o 
 -20   2   3       96.05      215.92    100.62 o 
 -18   2   3       54.90       77.65     74.27 o 
 -16   2   3      937.47      884.37    125.78 o 
 -14   2   3     4571.28     4460.21     86.51 o 
 -12   2   3     2820.91     3205.94     85.85 o 
 -10   2   3      213.29      195.34     23.49 o 
  -8   2   3    13181.08    12950.65    129.06 o 
  -6   2   3    64207.66    66319.11    306.59 o 
  -4   2   3    15064.99    15132.18     78.32 o 
  -2   2   3    10009.69     9032.70     68.39 o 
   0   2   3    53753.66    55776.46    223.98 o 
   2   2   3    23074.95    24750.18    125.99 o 
   4   2   3    26186.56    25485.78    142.89 o 
   6   2   3    36798.40    38622.38    322.17 o 
   8   2   3     3048.33     2642.05    248.91 o 
  10   2   3      132.14       48.50     42.37 o 
  12   2   3     5489.57     5552.63    307.21 o 
  14   2   3     3748.54     3593.54    152.43 o 
  16   2   3      148.39      292.54     67.15 o 
  18   2   3      144.30      147.68     46.19 o 
 -19   3   3     1667.33     1825.45    238.60 o 
 -17   3   3      167.05      154.88     45.24 o 
 -15   3   3       89.75       98.37     36.81 o 
 -13   3   3    16329.83    16474.73    261.38 o 
 -11   3   3    27194.19    27175.34    299.94 o 
  -9   3   3    13029.73    13063.71    103.51 o 
  -7   3   3     7757.41     7931.19    102.63 o 
  -5   3   3   143101.66   147465.94    853.82 o 
  -3   3   3   123923.54   123294.13    524.94 o 
  -1   3   3    10354.33     9981.16     97.00 o 
   1   3   3      190.49      289.78     41.94 o 
   3   3   3   141946.48   148799.72    914.84 o 
   5   3   3    47338.66    49153.83    438.41 o 
   7   3   3     4192.64     4462.43    324.93 o 
   9   3   3     3662.95     3710.95    119.63 o 
  11   3   3    34040.52    35859.67    651.58 o 
  13   3   3     2607.16     2690.76    191.33 o 
  15   3   3      681.02      909.30    174.44 o 
  17   3   3      845.41      765.91    129.02 o 
 -18   4   3     1996.33     2243.83    244.60 o 
 -16   4   3      431.83      260.31     56.68 o 
 -14   4   3      114.46      132.85     39.26 o 
 -12   4   3     4942.44     4772.34    134.65 o 
 -10   4   3     4627.74     4593.92    104.67 o 
  -8   4   3      183.53      182.98     57.81 o 
  -6   4   3     5314.98     4830.42     68.53 o 
  -4   4   3    15913.86    15838.89    163.95 o 
  -2   4   3     6692.22     6657.35     74.12 o 
   0   4   3      442.55      402.62     41.37 o 
   2   4   3    13146.32    12866.67    129.50 o 
   4   4   3    23158.62    22093.83    194.60 o 
   6   4   3     2453.97     2527.99    120.99 o 
   8   4   3     3464.20     3197.44    108.50 o 
  10   4   3    11040.10    11189.26    402.61 o 
  12   4   3     1621.32     1501.06    190.16 o 
  14   4   3        3.58       96.77     46.52 o 
  16   4   3      528.79      336.16     81.85 o 
 -19   5   3       93.55      129.26     76.14 o 
 -17   5   3      886.38      834.63    222.82 o 
 -15   5   3      944.85      897.95    123.55 o 
 -13   5   3     2326.27     2336.44    134.06 o 
 -11   5   3      439.82      340.57     48.87 o 
  -9   5   3    16121.94    16428.91    178.28 o 
  -7   5   3     3412.19     3202.72    134.00 o 
  -5   5   3    32262.44    32396.41    312.00 o 
  -3   5   3     5019.30     5169.79     83.30 o 
  -1   5   3    65301.74    64048.59    355.93 o 
   1   5   3    17910.23    16635.94    148.03 o 
   3   5   3    21707.88    20481.63    295.59 o 
   5   5   3     1110.64     1290.83    151.58 o 
   7   5   3    21533.71    21480.69    527.59 o 
   9   5   3     4013.32     4156.23    187.69 o 
  11   5   3     1550.00     1631.58    219.69 o 
  13   5   3       17.91       89.70     41.31 o 
  15   5   3     1988.88     1743.21    252.21 o 
 -18   6   3      619.93      544.06    235.51 o 
 -16   6   3       91.29      156.97    218.02 o 
 -14   6   3       18.27       57.51     33.29 o 
 -12   6   3     4642.89     4825.40    137.15 o 
 -10   6   3     5283.69     5435.45    138.10 o 
  -8   6   3     2353.95     2505.90     59.76 o 
  -6   6   3      226.62      223.61     84.79 o 
  -4   6   3     8674.12     8540.50    149.60 o 
  -2   6   3      359.88      405.45     47.56 o 
   0   6   3     1697.91     1473.91     72.95 o 
   2   6   3    11295.79    11384.25    154.66 o 
   4   6   3     2354.75     2503.20    163.12 o 
   6   6   3     5457.21     5183.61    121.04 o 
   8   6   3      388.62      312.89     81.12 o 
  10   6   3     1719.06     1811.64    145.09 o 
  12   6   3       35.73      133.64     45.57 o 
  14   6   3      331.25      240.69     64.27 o 
  16   6   3       47.52       78.78     38.15 o 
 -17   7   3     1327.74     1064.56    311.87 o 
 -15   7   3     3444.73     4212.76    354.91 o 
 -13   7   3        9.93       62.20     37.62 o 
 -11   7   3      119.68      122.45     32.62 o 
  -9   7   3     9556.41    10166.17    309.35 o 
  -7   7   3     5558.03     5315.23    201.32 o 
  -5   7   3     3548.99     4102.66    156.71 o 
  -3   7   3       10.36       38.67     21.07 o 
  -1   7   3    18498.12    18507.30    211.88 o 
   1   7   3     7033.38     7060.90    212.26 o 
   3   7   3     3471.92     3595.27    134.24 o 
   5   7   3      439.46      466.70     80.32 o 
   7   7   3     9920.32     9855.81    256.70 o 
   9   7   3     3725.06     3727.80    190.89 o 
  11   7   3      415.18      487.93     81.87 o 
  13   7   3      179.96      268.53     86.71 o 
  15   7   3     1728.36     1520.06    318.19 o 
 -16   8   3     1075.55     1524.43    464.82 o 
 -14   8   3     2688.11     2498.60    280.18 o 
 -12   8   3        0.08       73.32     52.89 o 
 -10   8   3       44.75      118.12     52.42 o 
  -8   8   3     7349.23     7271.27    257.43 o 
  -6   8   3     4948.95     4842.07    292.34 o 
  -4   8   3      154.31       75.20     33.03 o 
  -2   8   3     4555.65     4678.94    109.68 o 
   0   8   3    10370.18    10337.10    217.10 o 
   2   8   3       28.59      128.50     50.64 o 
   4   8   3      129.50      166.51     66.47 o 
   6   8   3     5819.17     5693.24    149.30 o 
   8   8   3     4224.94     4392.60    167.88 o 
  10   8   3       68.26      119.13     53.28 o 
  12   8   3      946.06      651.38    129.28 o 
  14   8   3     2289.04     1900.72    348.77 o 
 -15   9   3      236.85      181.90     87.90 o 
 -13   9   3     3521.78     3091.18    225.00 o 
 -11   9   3     2286.20     2411.51    236.97 o 
  -9   9   3      143.59      100.36     65.65 o 
  -7   9   3      586.29      566.47    116.85 o 
  -5   9   3     8126.33     8557.44    240.90 o 
  -3   9   3    11897.29    12207.15    230.43 o 
  -1   9   3      552.67      361.42     56.90 o 
   1   9   3       15.51      135.28     49.28 o 
   3   9   3     7051.61     6902.00    269.99 o 
   5   9   3     3824.20     4042.06    164.01 o 
   7   9   3      222.27      244.48     78.98 o 
   9   9   3       84.02      206.20     51.29 o 
  11   9   3     2494.25     2306.43    347.37 o 
 -12  10   3     2389.87     2339.32    253.10 o 
 -10  10   3     2068.79     2127.99    256.49 o 
  -8  10   3      341.54      274.48     89.94 o 
  -6  10   3       65.44      152.28     47.70 o 
  -4  10   3     6541.02     7069.97    327.49 o 
  -2  10   3     2133.81     1946.23    179.29 o 
   0  10   3       48.60       21.86     37.97 o 
   2  10   3     2671.02     2577.33    188.39 o 
   4  10   3     1700.09     1597.67    215.50 o 
   6  10   3      376.26      191.22     57.66 o 
   8  10   3        0.13       48.22     42.40 o 
  10  10   3     1531.29     1623.59    339.63 o 
 -11  11   3       79.52      137.21     62.37 o 
  -9  11   3     1216.05     1086.65    191.95 o 
  -7  11   3       17.46       52.78     56.41 o 
  -5  11   3      482.52      592.77    129.57 o 
  -3  11   3       77.45       51.36     66.74 o 
  -1  11   3     1058.36     1285.63    186.95 o 
   1  11   3      204.42      202.41     70.13 o 
   3  11   3      200.42      149.03     56.37 o 
   5  11   3      234.89      114.97     89.64 o 
   7  11   3      299.33      458.30     79.80 o 
  -6  12   3        0.43       74.74     58.66 o 
  -4  12   3      610.44      562.89    131.27 o 
  -2  12   3       34.01      123.17     50.04 o 
   0  12   3      168.53       92.81     76.22 o 
   2  12   3      706.55      614.52    166.33 o 
   4  12   3     1027.32      914.96    188.17 o 
 -20   0   4       81.51      127.05     99.16 o 
 -18   0   4        7.83      383.37    286.42 o 
 -16   0   4     5989.46     6032.22    237.72 o 
 -14   0   4     3439.50     3487.88    109.05 o 
 -12   0   4     1718.74     1640.10    107.88 o 
 -10   0   4    19602.59    19091.69    208.79 o 
  -8   0   4   153782.34   158217.03   1529.64 o 
  -6   0   4    17782.30    16369.38    187.54 o 
  -2   0   4   131979.14   132543.66   1430.10 o 
   0   0   4   397786.69   406491.25   3655.89 o 
   2   0   4       52.16      125.20     41.48 o 
   4   0   4       29.98       48.14     30.12 o 
   6   0   4    50263.23    51711.29    727.11 o 
   8   0   4    20453.24    18990.91    406.39 o 
  10   0   4      218.54      220.64     85.44 o 
  12   0   4      120.61      160.49     59.55 o 
  14   0   4     6688.17     7058.39    424.54 o 
  16   0   4     2007.93     1698.65    353.05 o 
 -21   1   4      304.36      287.99    120.19 o 
 -19   1   4      382.79      505.92    182.61 o 
 -17   1   4      127.48      162.27     34.44 o 
 -15   1   4     2308.01     2424.29     75.09 o 
 -13   1   4     3768.66     3669.95    121.45 o 
 -11   1   4      807.58      833.06     41.54 o 
  -9   1   4    11423.98    12043.44    119.44 o 
  -7   1   4     6974.32     6669.52     87.41 o 
  -5   1   4      300.54      464.28     27.28 o 
  -3   1   4    12999.49    12298.66     98.70 o 
  -1   1   4     7585.17     7014.07     79.92 o 
   1   1   4     3519.69     3414.88     51.72 o 
   3   1   4     4912.89     4629.71     62.77 o 
   5   1   4     5210.62     5057.13    105.75 o 
   7   1   4     5230.35     4886.75    153.33 o 
   9   1   4     2818.26     3146.82    132.13 o 
  11   1   4     1643.20     1900.20    107.13 o 
  13   1   4      941.27      940.42    118.61 o 
  15   1   4      963.61     1012.26    153.50 o 
  17   1   4      515.87      614.36     94.39 o 
 -20   2   4     1097.93     1297.40    298.95 o 
 -18   2   4      850.40      818.55    161.51 o 
 -16   2   4     1185.88     1024.52    125.38 o 
 -14   2   4       45.56       68.01     20.31 o 
 -12   2   4    28463.48    29079.15    313.59 o 
 -10   2   4     4980.37     4867.38     71.52 o 
  -8   2   4    18878.80    18446.77    161.08 o 
  -6   2   4    16448.88    15591.08     83.98 o 
  -4   2   4    97032.07    98408.73    475.05 o 
  -2   2   4    11991.17    11308.31     86.38 o 
   0   2   4    84204.90    85935.78    319.39 o 
   2   2   4    23045.03    21546.21    116.85 o 
   4   2   4    53244.80    51248.58    486.12 o 
   6   2   4    15432.89    15495.56    218.79 o 
   8   2   4    12195.71    12018.71    380.57 o 
  10   2   4     7208.24     7290.94    262.00 o 
  12   2   4     4053.04     3784.34    186.32 o 
  14   2   4        7.64       59.50     38.49 o 
  16   2   4       10.64       84.46     40.78 o 
 -19   3   4       70.61      165.81     78.13 o 
 -17   3   4        0.13       52.32     39.49 o 
 -15   3   4       42.04       63.03     24.88 o 
 -13   3   4      446.93      414.65     66.12 o 
 -11   3   4     5925.09     5614.28    123.45 o 
  -9   3   4     3613.75     3491.94     56.92 o 
  -7   3   4     4443.95     4394.69     54.93 o 
  -5   3   4     1500.31     1387.54     31.04 o 
  -3   3   4    17898.47    16876.97     87.00 o 
  -1   3   4     9612.63     9132.55     83.17 o 
   1   3   4      620.75      540.58     40.80 o 
   3   3   4     5424.11     5390.03     79.77 o 
   5   3   4     1109.55     1059.33    131.37 o 
   7   3   4     3247.26     3048.45    221.53 o 
   9   3   4        7.58      118.22     40.38 o 
  11   3   4       38.51       62.22     31.32 o 
  13   3   4       49.56       64.09     32.76 o 
  15   3   4      103.10       66.46     38.01 o 
  17   3   4      233.45      229.84     58.59 o 
 -20   4   4      307.41      308.99    138.12 o 
 -18   4   4      121.15       79.95     45.87 o 
 -16   4   4      927.32      843.51     99.42 o 
 -14   4   4      545.86      689.62    109.62 o 
 -12   4   4     9584.20     9847.24    163.38 o 
 -10   4   4        5.60       32.65     15.34 o 
  -8   4   4    13245.47    13474.49    115.58 o 
  -6   4   4     2495.48     2620.67     81.95 o 
  -4   4   4    58856.04    57274.83    392.39 o 
  -2   4   4      309.86      373.12     28.82 o 
   0   4   4     4093.12     3567.58     81.76 o 
   2   4   4    26681.38    26675.40    194.74 o 
   4   4   4    21294.73    20512.72    209.19 o 
   6   4   4     2682.29     2461.34     92.49 o 
   8   4   4     2071.55     2169.97    130.02 o 
  10   4   4     9848.10    10694.51    253.48 o 
  12   4   4     5501.25     5973.12    193.40 o 
  14   4   4      520.29      473.95    126.02 o 
  16   4   4       73.53      135.56     56.77 o 
 -19   5   4      684.02      455.52    127.94 o 
 -17   5   4      799.16      637.64    113.02 o 
 -15   5   4      147.71      136.63     53.79 o 
 -13   5   4     1585.85     1358.67     91.80 o 
 -11   5   4    13076.04    12879.13    147.22 o 
  -9   5   4     1290.85      905.78    157.64 o 
  -7   5   4     2605.13     3240.02    207.43 o 
  -5   5   4    36272.62    36864.68    349.95 o 
  -3   5   4    26243.49    27502.28    211.32 o 
  -1   5   4     6595.32     6796.82    104.93 o 
   1   5   4    12504.79    12398.63    132.11 o 
   3   5   4    22367.94    21951.04    336.61 o 
   5   5   4     2412.49     2203.76    118.69 o 
   7   5   4      179.95      136.18     77.43 o 
   9   5   4     8803.11     9393.08    209.73 o 
  11   5   4     4986.73     5374.48    146.06 o 
  13   5   4      112.71       95.42     54.56 o 
  15   5   4      227.49      373.78    140.30 o 
 -18   6   4      434.29      518.83    204.96 o 
 -16   6   4     4179.64     4074.16    274.24 o 
 -14   6   4     1231.89     1473.18    150.75 o 
 -12   6   4      469.25      474.56     70.20 o 
 -10   6   4     9147.95     9895.15    136.81 o 
  -8   6   4    34945.28    34818.98    366.49 o 
  -6   6   4      682.20      961.22    129.44 o 
  -4   6   4       46.73      133.76     47.72 o 
  -2   6   4    40219.39    41069.11    347.35 o 
   0   6   4    50426.44    50668.69    377.85 o 
   2   6   4     1098.91      870.55    123.82 o 
   4   6   4     1255.11     1358.59    142.68 o 
   6   6   4    11159.68    12088.75    217.96 o 
   8   6   4    13564.66    14261.74    254.76 o 
  10   6   4      363.07      158.26     69.34 o 
  12   6   4      297.78      269.01     46.66 o 
  14   6   4     2451.00     2516.58    260.65 o 
 -17   7   4      225.01      213.39    110.15 o 
 -15   7   4     3374.16     3431.50    255.39 o 
 -13   7   4     1967.80     2043.19    181.13 o 
 -11   7   4      159.57       91.76     42.43 o 
  -9   7   4     2137.00     2333.51    135.88 o 
  -7   7   4     6644.31     6457.15    156.64 o 
  -5   7   4      191.53      148.07     52.26 o 
  -3   7   4     1521.22     1484.42     55.72 o 
  -1   7   4    21072.65    20617.43    266.30 o 
   1   7   4     4496.49     4277.99    311.02 o 
   3   7   4        2.80       93.14     42.90 o 
   5   7   4     6867.68     7127.33    247.73 o 
   7   7   4    10192.22    10080.01    230.11 o 
   9   7   4       20.64       83.77     37.42 o 
  11   7   4       93.00      120.94     40.82 o 
  13   7   4     3045.35     3387.85    189.03 o 
 -16   8   4      349.17      151.06     83.99 o 
 -14   8   4      378.77      393.59     85.64 o 
 -12   8   4     2225.82     2029.23    184.35 o 
 -10   8   4       21.24       86.71     59.21 o 
  -8   8   4     2195.03     2224.00    175.45 o 
  -6   8   4     1288.80     1384.81    224.64 o 
  -4   8   4    14907.62    15627.43    262.82 o 
  -2   8   4       30.62       81.06     34.63 o 
   0   8   4     3998.21     4045.33    196.47 o 
   2   8   4     5002.76     4932.41    133.74 o 
   4   8   4    13308.49    14316.69    245.74 o 
   6   8   4      341.37      320.79     74.71 o 
   8   8   4      831.90      847.49    119.99 o 
  10   8   4      784.74      772.87    117.81 o 
  12   8   4     2750.55     3321.86    523.47 o 
 -15   9   4     1501.66     1117.81    320.87 o 
 -13   9   4      109.46      114.87     48.79 o 
 -11   9   4      834.21      641.42    240.50 o 
  -9   9   4     1534.39     1765.50    172.29 o 
  -7   9   4     4069.40     3977.92    218.04 o 
  -5   9   4      621.47      555.87     97.35 o 
  -3   9   4     1638.58     1512.48    129.34 o 
  -1   9   4     1140.35     1010.67    129.69 o 
   1   9   4      648.87      704.54     81.34 o 
   3   9   4      517.22      607.23    103.35 o 
   5   9   4      974.02     1068.03    123.00 o 
   7   9   4     1750.98     1594.30    181.75 o 
   9   9   4     1148.61     1149.60    212.53 o 
  11   9   4      737.74      637.35    143.25 o 
 -12  10   4     2820.29     2751.82    250.56 o 
 -10  10   4       52.30      131.72     66.30 o 
  -8  10   4      245.02      209.76    102.97 o 
  -6  10   4     3368.18     2965.52    279.09 o 
  -4  10   4     5759.14     6267.53    435.01 o 
  -2  10   4      297.74      262.70     98.75 o 
   0  10   4       54.17       55.71     40.78 o 
   2  10   4     3519.16     3625.27    230.50 o 
   4  10   4     6010.04     6160.70    150.05 o 
   6  10   4      523.73      448.81    103.52 o 
   8  10   4        3.68       23.22     49.52 o 
  10  10   4      838.12      834.82    174.77 o 
 -11  11   4     2852.41     2681.96    283.52 o 
  -9  11   4      326.17      279.25     67.90 o 
  -7  11   4       15.46      118.69     46.42 o 
  -5  11   4     3146.83     2830.15    288.32 o 
  -3  11   4     3319.74     3394.70    311.00 o 
  -1  11   4      116.22       86.34     36.68 o 
   1  11   4     2531.25     2404.50    226.50 o 
   3  11   4     5051.23     5160.59    199.44 o 
   5  11   4      678.46      853.31    144.51 o 
   7  11   4      210.32      194.04     73.60 o 
  -6  12   4       25.73      100.24     65.49 o 
  -4  12   4       97.10       94.04     62.26 o 
  -2  12   4     1521.18     1662.28    228.53 o 
   0  12   4     2245.35     1667.60    345.59 o 
   2  12   4      663.03      475.99    141.99 o 
   4  12   4      260.70      228.46    153.82 o 
 -21   1   5       83.99       44.44     65.07 o 
 -19   1   5        8.82      157.20     95.66 o 
 -17   1   5     2544.15     2664.04    211.60 o 
 -15   1   5     5166.42     4996.49    122.23 o 
 -13   1   5     3836.86     3455.49    122.42 o 
 -11   1   5     2895.76     2858.51     70.30 o 
  -9   1   5    49143.93    50113.81    332.30 o 
  -7   1   5    36532.45    36194.84    193.10 o 
  -5   1   5    21380.55    20963.63    102.09 o 
  -3   1   5      838.50      869.84     38.35 o 
  -1   1   5   108132.33   110803.08    521.01 o 
   1   1   5    15451.84    15982.68    103.44 o 
   3   1   5    40096.25    42211.18    318.35 o 
   5   1   5      392.14      299.16     60.67 o 
   7   1   5    45802.44    46044.88    489.75 o 
   9   1   5     1136.41     1272.02    115.85 o 
  11   1   5     2471.35     2401.90    122.48 o 
  13   1   5     3560.28     3453.84    190.35 o 
  15   1   5     4711.73     4543.87    205.82 o 
  17   1   5       15.09       39.84     35.19 o 
 -20   2   5      259.50      207.99    140.33 o 
 -18   2   5      461.70      287.03    162.91 o 
 -16   2   5     3944.30     3838.56    189.48 o 
 -14   2   5     4355.23     4189.73     95.53 o 
 -12   2   5     1787.91     1704.61     53.74 o 
 -10   2   5    16039.92    16686.04    133.90 o 
  -8   2   5    32995.41    34109.40    299.62 o 
  -6   2   5     7623.93     7509.14     81.38 o 
  -4   2   5     8636.62     7708.76     77.33 o 
  -2   2   5    36051.04    37582.56    161.42 o 
   0   2   5    32130.90    33085.30    158.50 o 
   2   2   5    11943.20    11696.60    103.30 o 
   4   2   5     9397.46    10315.59    231.94 o 
   6   2   5    15804.77    16448.74    214.41 o 
   8   2   5     7820.07     7733.82    182.20 o 
  10   2   5      807.14      970.68    101.31 o 
  12   2   5     1461.02     1843.09    139.27 o 
  14   2   5     3012.57     2825.09    176.23 o 
  16   2   5      972.26      761.91    149.41 o 
 -19   3   5     1224.54     1098.66    242.63 o 
 -17   3   5        0.60       60.24     39.22 o 
 -15   3   5       97.04       75.24     28.82 o 
 -13   3   5    12488.26    13064.64    179.31 o 
 -11   3   5    21539.71    22199.44    180.55 o 
  -9   3   5      756.20      906.15     51.98 o 
  -7   3   5     4266.30     4371.76     64.87 o 
  -5   3   5   102891.13   102682.46    460.88 o 
  -3   3   5    51755.71    50504.61    223.27 o 
  -1   3   5     9133.18     8250.01     90.10 o 
   1   3   5     8608.49     9318.01    100.66 o 
   3   3   5   138201.63   139741.09   1138.75 o 
   5   3   5    31416.51    32028.15    359.31 o 
   7   3   5     1081.60     1163.98    117.65 o 
   9   3   5     2674.33     2540.98    135.52 o 
  11   3   5     9115.83     8758.83    205.49 o 
  13   3   5      615.54      555.50     93.03 o 
  15   3   5       33.08       85.80     32.29 o 
 -20   4   5       55.25      416.12    184.60 o 
 -18   4   5      736.12      863.11    151.62 o 
 -16   4   5       12.51       55.68     37.82 o 
 -14   4   5      801.64      768.35     95.38 o 
 -12   4   5     5349.61     5181.61    111.44 o 
 -10   4   5    13509.77    14290.03    140.04 o 
  -8   4   5       17.17       26.47     13.74 o 
  -6   4   5     2027.10     2029.18     77.18 o 
  -4   4   5    22979.49    23230.75    205.84 o 
  -2   4   5     4196.60     4074.62     68.65 o 
   0   4   5    11029.25    11048.98    157.20 o 
   2   4   5    39774.68    41983.66    430.57 o 
   4   4   5     8430.11     8414.34    231.56 o 
   6   4   5       47.58       73.41     42.35 o 
   8   4   5     4737.06     4926.47    177.68 o 
  10   4   5     6402.28     6058.24    161.80 o 
  12   4   5      229.08      231.59     52.30 o 
  14   4   5        0.07       93.15     48.35 o 
  16   4   5      497.68      583.30     90.93 o 
 -19   5   5      354.53      575.05    212.05 o 
 -17   5   5      836.39      694.57    198.10 o 
 -15   5   5      853.00     1008.10    132.68 o 
 -13   5   5     3943.81     4151.24    171.57 o 
 -11   5   5      747.24      760.45     81.39 o 
  -9   5   5    20006.48    20210.74    340.34 o 
  -7   5   5     8893.11     8532.15    231.16 o 
  -5   5   5    14475.03    14990.73    200.41 o 
  -3   5   5      845.63      801.02     45.22 o 
  -1   5   5    66108.56    64883.55    758.77 o 
   1   5   5    16032.33    16961.03    213.37 o 
   3   5   5    20181.70    19485.56    243.24 o 
   5   5   5      393.25      379.70     62.67 o 
   7   5   5    25887.74    26732.92    402.23 o 
   9   5   5        4.98      123.69     60.06 o 
  11   5   5     4803.13     4479.05    211.07 o 
  13   5   5      500.97      454.07     98.70 o 
  15   5   5     1008.58      733.11    154.07 o 
 -18   6   5      470.52      345.30    149.63 o 
 -16   6   5       48.89      129.29     54.75 o 
 -14   6   5      109.18      126.66     50.33 o 
 -12   6   5      984.79      909.53     87.10 o 
 -10   6   5      326.97      443.17     77.64 o 
  -8   6   5     2086.02     2021.88    146.11 o 
  -6   6   5      296.77      429.44     60.53 o 
  -4   6   5     4495.82     4151.67    137.46 o 
  -2   6   5        4.88       23.74     20.79 o 
   0   6   5     4504.75     4262.34    144.89 o 
   2   6   5     1782.64     1644.51    147.79 o 
   4   6   5     2957.80     3129.24    205.14 o 
   6   6   5      585.77      464.08     75.89 o 
   8   6   5     1065.80     1063.80    140.14 o 
  10   6   5     3547.79     3741.46    209.64 o 
  12   6   5      187.98      147.85     73.10 o 
  14   6   5      376.92      524.51     83.48 o 
 -17   7   5     1219.52      954.73    249.68 o 
 -15   7   5      420.71      791.31    160.03 o 
 -13   7   5      931.27      605.16    154.47 o 
 -11   7   5      374.31      535.49    156.37 o 
  -9   7   5    16286.48    18125.41    309.60 o 
  -7   7   5     5017.31     5122.42    167.16 o 
  -5   7   5     5917.56     6006.82    153.40 o 
  -3   7   5        7.76       27.69     32.60 o 
  -1   7   5    27717.41    28106.71    258.29 o 
   1   7   5     9517.92     8885.78    218.92 o 
   3   7   5      728.29      782.47     97.41 o 
   5   7   5     1067.88      907.07    105.10 o 
   7   7   5    10203.00    10739.30    268.78 o 
   9   7   5     1276.97     1274.54    181.19 o 
  11   7   5      593.49      369.22     98.10 o 
  13   7   5       40.59      117.34     41.40 o 
 -16   8   5     1023.37      846.16    226.05 o 
 -14   8   5     1353.61     1399.33    215.32 o 
 -12   8   5      257.96      324.68     79.31 o 
 -10   8   5       19.14       35.86     41.59 o 
  -8   8   5    10695.87    11576.65    486.44 o 
  -6   8   5     4908.06     4988.42    299.68 o 
  -4   8   5       48.97      136.13     53.31 o 
  -2   8   5     7554.21     7103.35    137.06 o 
   0   8   5     8752.53     8923.31    368.02 o 
   2   8   5      186.30      284.70     67.80 o 
   4   8   5       62.53      151.15     51.82 o 
   6   8   5     7575.40     7633.00    215.41 o 
   8   8   5     2220.25     2211.66    166.20 o 
  10   8   5        5.86       50.85     34.64 o 
  12   8   5      596.38      437.79     83.51 o 
 -15   9   5       59.42       98.27     59.08 o 
 -13   9   5     2357.51     2744.21    415.18 o 
 -11   9   5      885.86     1297.53    187.51 o 
  -9   9   5      276.45      186.09     76.90 o 
  -7   9   5      776.29      733.85    144.81 o 
  -5   9   5     5920.62     6987.05    357.93 o 
  -3   9   5     1010.34     1022.66    112.59 o 
  -1   9   5      264.34      318.98     92.97 o 
   1   9   5      105.55      158.06     79.74 o 
   3   9   5     4827.91     4750.82    196.23 o 
   5   9   5     3855.90     3268.93    243.19 o 
   7   9   5        7.69       67.53     34.80 o 
   9   9   5        8.58      100.58     37.71 o 
  11   9   5     2189.84     1962.50    370.34 o 
 -12  10   5     2180.68     2124.49    324.01 o 
 -10  10   5     1192.40     1264.93    196.86 o 
  -8  10   5       60.66      100.24     77.86 o 
  -6  10   5      292.40      392.53     85.07 o 
  -4  10   5     1475.53     1526.38    221.89 o 
  -2  10   5      275.75      222.69     69.81 o 
   0  10   5      337.81      294.96     76.91 o 
   2  10   5     3318.21     3090.18    178.23 o 
   4  10   5     2625.30     2613.15    243.13 o 
   6  10   5       94.92       93.34     37.17 o 
   8  10   5       68.52       95.28     76.07 o 
 -11  11   5       11.74      149.69     80.02 o 
  -9  11   5      811.18      752.55    147.80 o 
  -7  11   5      148.92      185.13     67.93 o 
  -5  11   5       60.45      199.82    107.31 o 
  -3  11   5       32.24      124.61     52.74 o 
  -1  11   5      660.87      773.61    171.85 o 
   1  11   5       50.75       72.26     38.45 o 
   3  11   5      526.35      503.26     79.42 o 
   5  11   5        7.56       87.27     58.10 o 
   7  11   5     1097.35     1013.34    206.90 o 
  -6  12   5       70.93       96.68     67.15 o 
  -4  12   5      897.64     1251.68    240.56 o 
  -2  12   5        0.42       69.84     65.70 o 
   0  12   5       12.36       96.18     66.73 o 
   2  12   5      531.25      385.93    200.98 o 
 -20   0   6       83.22      157.60    106.69 o 
 -18   0   6      715.21      881.83    282.88 o 
 -16   0   6    11691.12    12701.55    416.12 o 
 -14   0   6     1672.73     1958.89    447.11 o 
 -12   0   6     4569.37     4223.67    220.90 o 
 -10   0   6    28921.40    29710.87    508.20 o 
  -8   0   6   114615.50   119762.80    971.33 o 
  -6   0   6     8279.29     7487.08     88.59 o 
  -4   0   6    47308.84    45907.33    277.82 o 
  -2   0   6   120813.46   120776.89   1081.77 o 
   0   0   6   178362.44   180660.69   1002.12 o 
   2   0   6    24153.18    23896.97    291.08 o 
   4   0   6    12033.53    11490.61    358.58 o 
   6   0   6    75006.38    75052.65   1097.20 o 
   8   0   6    29581.52    29516.61    574.83 o 
  10   0   6     1026.24      810.78    132.56 o 
  12   0   6        0.53       76.76     54.03 o 
  14   0   6     3250.06     3548.36    275.37 o 
  16   0   6      982.03      747.50    214.08 o 
 -21   1   6       27.34      105.81    103.75 o 
 -19   1   6      254.54      201.74    151.14 o 
 -17   1   6     1695.73     1729.16    214.04 o 
 -15   1   6     1172.20     1162.66     63.94 o 
 -13   1   6     1563.17     1528.87     71.82 o 
 -11   1   6     2391.55     2236.76     66.78 o 
  -9   1   6     1467.96     1443.54     72.39 o 
  -7   1   6    14594.39    14497.38     90.99 o 
  -5   1   6    10555.53    10160.67     87.28 o 
  -3   1   6     6649.23     6569.68     64.21 o 
  -1   1   6    28035.62    28635.10    142.13 o 
   1   1   6    14746.25    13474.08     98.26 o 
   3   1   6     3084.40     2469.49     82.03 o 
   5   1   6     6340.87     5748.61    129.05 o 
   7   1   6     9100.26     8317.70    186.94 o 
   9   1   6     3743.77     3618.45    163.77 o 
  11   1   6     2197.76     2468.36    146.81 o 
  13   1   6     2157.28     2188.72    236.71 o 
  15   1   6      568.26      624.91    114.12 o 
 -20   2   6     1071.47     1455.53    292.62 o 
 -18   2   6      345.34      257.90    204.74 o 
 -16   2   6     1093.12     1252.46    148.71 o 
 -14   2   6     1991.74     2217.90    136.16 o 
 -12   2   6    13614.21    13789.28    183.86 o 
 -10   2   6     8785.75     8740.20    114.28 o 
  -8   2   6    39327.99    40104.39    194.70 o 
  -6   2   6    27142.42    26811.42    161.71 o 
  -4   2   6    87236.45    88606.71    605.92 o 
  -2   2   6     4952.68     4837.66     59.86 o 
   0   2   6     8904.73     8482.27     78.79 o 
   2   2   6    32360.69    28996.23    292.81 o 
   4   2   6    20632.72    19444.96    286.00 o 
   6   2   6     3956.32     3576.37    264.15 o 
   8   2   6      117.66      145.09     57.57 o 
  10   2   6    15779.38    16522.00    327.90 o 
  12   2   6     4437.54     4473.71    203.10 o 
  14   2   6      153.13      149.06     62.70 o 
  16   2   6      185.73      196.52     61.03 o 
 -21   3   6        5.50      240.67     87.80 o 
 -19   3   6      264.38      255.11     92.96 o 
 -17   3   6      113.30      137.95     55.16 o 
 -15   3   6      482.43      373.76     72.44 o 
 -13   3   6       47.87       28.28     16.40 o 
 -11   3   6       87.32      102.91     19.95 o 
  -9   3   6    10190.80     9988.89     88.91 o 
  -7   3   6     1484.89     1684.95     58.41 o 
  -5   3   6       86.85      156.00     19.99 o 
  -3   3   6     5369.53     5321.46    107.72 o 
  -1   3   6     9547.07    10051.15    127.45 o 
   1   3   6     1559.06     1738.92     96.40 o 
   3   3   6     3445.38     3290.45    115.64 o 
   5   3   6       40.30       69.21     52.01 o 
   7   3   6     1575.65     1520.04    154.76 o 
   9   3   6      625.23      766.48    123.45 o 
  11   3   6      486.42      439.35     83.63 o 
  13   3   6       56.75      124.15     53.55 o 
  15   3   6       10.30      130.92     45.63 o 
 -20   4   6      850.68      606.04    238.17 o 
 -18   4   6      526.92      313.72     79.23 o 
 -16   4   6      977.12      885.62    156.27 o 
 -14   4   6        6.87       28.73     19.24 o 
 -12   4   6    15161.52    16086.13    205.60 o 
 -10   4   6     1266.99     1150.68     65.28 o 
  -8   4   6     3414.96     3044.41     74.46 o 
  -6   4   6    35690.08    37173.69    382.98 o 
  -4   4   6    62215.56    66617.73    420.92 o 
  -2   4   6     2766.09     3016.56     81.69 o 
   0   4   6     7899.48     7929.00    117.24 o 
   2   4   6    29107.64    30401.04    325.93 o 
   4   4   6    23461.40    23784.26    531.17 o 
   6   4   6      257.53      176.27     78.14 o 
   8   4   6        4.22       41.33     42.61 o 
  10   4   6     2159.11     2597.08    159.42 o 
  12   4   6      516.41      360.50     63.05 o 
  14   4   6       41.06      126.67     55.81 o 
 -19   5   6     1558.64     1703.01    505.10 o 
 -17   5   6      818.06      723.78    251.64 o 
 -15   5   6        2.37       51.26     26.82 o 
 -13   5   6     1317.08     1313.17    112.18 o 
 -11   5   6     9842.50     9794.00    138.45 o 
  -9   5   6     2135.27     2231.40    132.95 o 
  -7   5   6      121.07      106.40     51.80 o 
  -5   5   6    20283.88    20789.92    257.27 o 
  -3   5   6    14430.10    14142.15    126.62 o 
  -1   5   6        5.90       34.97     24.59 o 
   1   5   6     8981.25     8247.43    197.69 o 
   3   5   6    18903.59    19104.51    250.67 o 
   5   5   6      796.06     1009.76    121.84 o 
   7   5   6      190.88      188.18     56.14 o 
   9   5   6     5443.45     5870.21    248.99 o 
  11   5   6     2281.13     2525.02    209.81 o 
  13   5   6        4.60       89.99     43.74 o 
  15   5   6      281.01      132.92     39.13 o 
 -18   6   6     1026.86     1035.89    330.69 o 
 -16   6   6     3837.00     3940.01    260.03 o 
 -14   6   6       91.35      115.72     47.47 o 
 -12   6   6      669.93      747.60    117.00 o 
 -10   6   6     5495.78     5482.76    193.67 o 
  -8   6   6    28893.46    30621.92    625.53 o 
  -6   6   6     2541.08     2841.12    164.30 o 
  -4   6   6      980.90      994.51    142.46 o 
  -2   6   6    22105.81    22911.78    211.95 o 
   0   6   6    29187.84    29501.60    307.43 o 
   2   6   6       58.08       56.10     44.28 o 
   4   6   6       36.82      119.50     46.73 o 
   6   6   6    16671.32    17017.07    286.50 o 
   8   6   6    15919.26    16554.45    276.38 o 
  10   6   6      113.19      266.26     65.43 o 
  12   6   6       37.85      142.61     57.12 o 
  14   6   6     1558.32     1762.02    288.15 o 
 -17   7   6      157.44      194.45     73.49 o 
 -15   7   6     3686.00     3591.16    246.37 o 
 -13   7   6      156.82      154.32     49.83 o 
 -11   7   6      739.12      491.43     90.37 o 
  -9   7   6     8665.88     9523.53    410.80 o 
  -7   7   6    16819.81    16911.09    342.39 o 
  -5   7   6      212.96      328.20     60.41 o 
  -3   7   6      405.73      370.42     40.35 o 
  -1   7   6     8612.33     8524.65    129.01 o 
   1   7   6     1708.45     1598.08    162.70 o 
   3   7   6      898.60      959.91    136.60 o 
   5   7   6    14529.95    15149.25    465.61 o 
   7   7   6     6530.24     6370.84    237.44 o 
   9   7   6       25.89      132.05     62.40 o 
  11   7   6       45.69       87.54     46.94 o 
  13   7   6      707.48      767.89    143.51 o 
 -16   8   6      293.94      247.51     97.61 o 
 -14   8   6     1388.16     1321.69    204.37 o 
 -12   8   6     3302.42     3209.76    381.22 o 
 -10   8   6      568.96      651.55    108.12 o 
  -8   8   6      248.31      236.78     92.85 o 
  -6   8   6     7656.49     7060.20    223.40 o 
  -4   8   6     4272.51     4457.28    194.18 o 
  -2   8   6      724.58      684.16     69.52 o 
   0   8   6      939.51     1072.75    124.65 o 
   2   8   6     3324.82     3578.74    181.58 o 
   4   8   6     4584.87     4571.35    168.19 o 
   6   8   6      503.31      516.79     85.70 o 
   8   8   6      688.08      524.51    108.47 o 
  10   8   6      759.04      721.07    139.52 o 
  12   8   6      305.68      417.53    107.92 o 
 -15   9   6      877.37      885.92    244.69 o 
 -13   9   6       24.16       72.87     46.37 o 
 -11   9   6      198.91      152.67     62.08 o 
  -9   9   6      613.67      722.29     98.00 o 
  -7   9   6      270.13      299.46     72.03 o 
  -5   9   6     2071.14     2047.16    229.80 o 
  -3   9   6        0.48      100.43     46.09 o 
  -1   9   6     3880.28     3875.86    156.69 o 
   1   9   6       19.03       84.81     42.67 o 
   3   9   6      389.89      351.00     79.54 o 
   5   9   6     1619.93     1130.63    145.27 o 
   7   9   6     1817.42     1789.18    193.56 o 
   9   9   6      186.95      121.90     42.89 o 
 -12  10   6     1009.57      914.66    170.35 o 
 -10  10   6       64.18       95.66     57.52 o 
  -8  10   6        1.46      177.35    148.13 o 
  -6  10   6     3657.50     3459.24    204.14 o 
  -4  10   6     5173.65     4624.93    494.10 o 
  -2  10   6        8.61      175.43     79.99 o 
   0  10   6      237.92      188.59     51.73 o 
   2  10   6     1699.48     1636.13    181.90 o 
   4  10   6     3303.15     3408.18    225.61 o 
   6  10   6       76.27       55.13     36.81 o 
   8  10   6       89.61      188.72     86.25 o 
 -11  11   6     1403.58     1234.52    219.16 o 
  -9  11   6      135.84      123.62     88.54 o 
  -7  11   6      364.28      125.09     70.17 o 
  -5  11   6     3942.47     4023.87    206.04 o 
  -3  11   6     3241.70     2873.77    241.41 o 
  -1  11   6      261.75       98.25     78.99 o 
   1  11   6     1173.17     1068.26    200.52 o 
   3  11   6     3211.67     2622.79    275.60 o 
   5  11   6       49.50      156.27     78.99 o 
  -6  12   6      347.23      399.40    114.13 o 
  -4  12   6      396.82      567.00     95.62 o 
  -2  12   6     1479.93     1206.89    292.11 o 
   0  12   6     2304.46     2097.46    302.14 o 
   2  12   6      786.13      691.52    214.72 o 
 -21   1   7       15.18       42.09     46.38 o 
 -19   1   7       16.12      118.82     82.34 o 
 -17   1   7     2399.53     2748.55    467.48 o 
 -15   1   7     3769.34     3904.99    419.67 o 
 -13   1   7     1608.68     1611.90    253.54 o 
 -11   1   7     3286.81     2995.76    255.43 o 
  -9   1   7    13338.66    13363.69    196.76 o 
  -7   1   7    18170.46    17995.10    152.90 o 
  -5   1   7     7263.56     7068.86     66.62 o 
  -3   1   7     5005.78     5065.40     61.53 o 
  -1   1   7   147117.64   154851.94   1363.66 o 
   1   1   7     9910.15     9232.57    215.93 o 
   3   1   7    23817.36    23256.51    300.06 o 
   5   1   7     3913.07     3595.88    118.12 o 
   7   1   7    22796.57    22515.36    487.81 o 
   9   1   7       21.70      146.39     44.20 o 
  11   1   7      500.92      525.10     97.69 o 
  13   1   7     2139.85     1837.05    197.36 o 
  15   1   7      742.56      590.55    103.62 o 
 -20   2   7       81.25      118.89     72.38 o 
 -18   2   7        0.34       76.05     71.05 o 
 -16   2   7      776.75      782.79    104.27 o 
 -14   2   7     4139.34     3945.46    161.85 o 
 -12   2   7      611.44      669.49     77.67 o 
 -10   2   7       43.36       27.26     10.85 o 
  -8   2   7     7281.58     6676.64     80.07 o 
  -6   2   7     8017.52     8004.13     69.95 o 
  -4   2   7     5501.07     5057.62     68.79 o 
  -2   2   7    18087.07    17504.14    135.31 o 
   0   2   7     8538.36     8446.65     98.95 o 
   2   2   7     1344.78     1177.77     89.74 o 
   4   2   7    15423.36    15642.63    203.51 o 
   6   2   7    15032.71    15435.72    219.22 o 
   8   2   7      657.35      669.86     80.44 o 
  10   2   7      330.12      477.29     79.64 o 
  12   2   7     2665.25     2879.76    253.18 o 
  14   2   7      901.78      792.04    156.18 o 
 -21   3   7      435.53      394.40    113.55 o 
 -19   3   7      861.31      807.61    210.91 o 
 -17   3   7      162.34      183.93     71.12 o 
 -15   3   7      717.96      778.15    109.04 o 
 -13   3   7    25370.17    25339.66    379.07 o 
 -11   3   7     8368.45     8544.67     85.54 o 
  -9   3   7     9318.38     8957.90     89.11 o 
  -7   3   7     3150.46     3266.63     80.16 o 
  -5   3   7   122978.59   126583.88    682.42 o 
  -3   3   7    21192.99    21410.06    150.90 o 
  -1   3   7    25822.01    25301.01    293.47 o 
   1   3   7     8794.70     8363.59    147.23 o 
   3   3   7    85855.86    87106.86    973.65 o 
   5   3   7     1425.10     1466.46     96.91 o 
   7   3   7     4601.95     4934.34    221.62 o 
   9   3   7     9892.84     9975.51    225.42 o 
  11   3   7    12205.06    12254.07    356.83 o 
  13   3   7        0.34      118.28     86.01 o 
  15   3   7       39.53      112.26     57.11 o 
 -20   4   7      445.30      384.69    245.69 o 
 -18   4   7      997.05     1090.33    137.94 o 
 -16   4   7      749.25      596.42    101.18 o 
 -14   4   7     3999.09     3812.42     96.57 o 
 -12   4   7    11369.24    11162.49    140.07 o 
 -10   4   7     7480.37     7554.93    139.19 o 
  -8   4   7     2024.76     1773.34    119.06 o 
  -6   4   7    11210.46    11513.99    152.93 o 
  -4   4   7    38868.84    41933.48    352.02 o 
  -2   4   7     6910.81     7156.77    109.89 o 
   0   4   7      920.47      787.97     92.41 o 
   2   4   7    11107.66    10949.80    165.86 o 
   4   4   7     1800.58     1336.95    172.00 o 
   6   4   7      173.34      163.66     46.41 o 
   8   4   7     4736.91     4650.69    282.18 o 
  10   4   7     5775.43     6171.78    254.96 o 
  12   4   7       58.37       73.94     65.62 o 
  14   4   7        2.98      135.95     40.13 o 
 -19   5   7        2.07      346.62    231.97 o 
 -17   5   7     2500.24     2277.81    206.27 o 
 -15   5   7     2176.43     1913.42    162.76 o 
 -13   5   7     1665.95     1770.32    114.25 o 
 -11   5   7      515.18      548.73     55.63 o 
  -9   5   7    37421.68    38671.66    456.03 o 
  -7   5   7     5791.42     5007.71    203.98 o 
  -5   5   7    19728.19    19575.68    719.59 o 
  -3   5   7       79.35       81.51     51.70 o 
  -1   5   7    42624.79    41499.81    313.41 o 
   1   5   7     3935.22     3830.27    146.78 o 
   3   5   7     9921.69     9968.75    237.38 o 
   5   5   7       41.92       94.02     39.12 o 
   7   5   7     9277.06     9991.37    224.04 o 
   9   5   7      464.47      362.85     87.22 o 
  11   5   7     1532.29     1741.70    237.53 o 
  13   5   7      121.98      196.33     53.53 o 
 -18   6   7      265.86      103.15    120.85 o 
 -16   6   7     1042.38     1056.91    168.85 o 
 -14   6   7      720.09      679.08    106.30 o 
 -12   6   7     5168.87     5419.94    318.90 o 
 -10   6   7     1697.70     1879.72    163.07 o 
  -8   6   7     2295.39     2597.26    181.46 o 
  -6   6   7      717.05      844.66    113.93 o 
  -4   6   7     1503.73     1243.20    123.78 o 
  -2   6   7     4220.16     4101.13    145.94 o 
   0   6   7      481.83      666.39     80.19 o 
   2   6   7     6471.95     6589.96    171.94 o 
   4   6   7     1799.36     2042.12    220.30 o 
   6   6   7      709.31      813.72     94.64 o 
   8   6   7       16.48       82.35     47.92 o 
  10   6   7      924.48      924.52    119.24 o 
  12   6   7        5.91      166.36     38.18 o 
 -17   7   7     1307.98     1211.95    261.17 o 
 -15   7   7      662.71      737.65    156.93 o 
 -13   7   7      305.25      188.95     71.79 o 
 -11   7   7      249.89      203.02     69.24 o 
  -9   7   7     7365.73     8233.72    192.45 o 
  -7   7   7     1649.58     1739.16    255.52 o 
  -5   7   7     2420.75     2655.83    182.29 o 
  -3   7   7      545.80      472.75     78.54 o 
  -1   7   7    17854.49    17730.70    216.88 o 
   1   7   7     1577.43     1921.92    216.71 o 
   3   7   7     3703.90     4225.87    159.90 o 
   5   7   7     1168.34     1183.86    171.05 o 
   7   7   7     9184.34     9235.04    313.40 o 
   9   7   7      296.60      197.96     48.68 o 
  11   7   7      126.37       96.30     57.83 o 
 -16   8   7     1779.54     1539.68    387.77 o 
 -14   8   7     1142.60     1423.74    541.85 o 
 -12   8   7      116.10      151.78     77.33 o 
 -10   8   7      461.53      649.49     88.04 o 
  -8   8   7     5959.72     5857.36    206.50 o 
  -6   8   7     1120.17     1163.73    212.63 o 
  -4   8   7       67.64       76.10     34.89 o 
  -2   8   7     9141.45     9322.49    193.56 o 
   0   8   7     9236.20     9468.36    196.40 o 
   2   8   7      112.53      158.31     44.20 o 
   4   8   7     1244.44     1038.31    165.45 o 
   6   8   7     6013.86     6091.32    307.28 o 
   8   8   7      759.87      893.03    116.21 o 
  10   8   7       57.38      112.98     38.74 o 
 -15   9   7      497.81      392.76    179.51 o 
 -13   9   7     2794.95     3138.96    437.06 o 
 -11   9   7      550.19      522.47    113.20 o 
  -9   9   7       41.10       84.89     65.22 o 
  -7   9   7     1567.49     1442.91    249.38 o 
  -5   9   7     8683.57     9153.45    294.77 o 
  -3   9   7     3316.58     3462.43    291.89 o 
  -1   9   7      254.32      226.05     53.70 o 
   1   9   7     4425.07     4708.25    253.70 o 
   3   9   7     9861.56     9823.97    221.44 o 
   5   9   7     1790.65     1552.12    166.53 o 
   7   9   7       66.17      111.02     50.03 o 
   9   9   7     1287.58     1176.55    192.10 o 
 -12  10   7     1623.35     1248.65    249.29 o 
 -10  10   7      534.19      250.12    178.85 o 
  -8  10   7      249.30      316.71     88.02 o 
  -6  10   7      597.94      711.81    126.49 o 
  -4  10   7     2926.76     2880.97    279.36 o 
  -2  10   7       71.54      168.67     81.36 o 
   0  10   7      269.42      233.07     73.78 o 
   2  10   7     4816.04     4699.95    226.93 o 
   4  10   7     1720.13     1645.23    198.84 o 
   6  10   7        1.74       60.53     38.15 o 
 -11  11   7        4.70      195.04     67.05 o 
  -9  11   7      403.39      513.63    142.56 o 
  -7  11   7        0.17      176.68     65.32 o 
  -5  11   7      574.78      424.17    111.77 o 
  -3  11   7       81.80       87.33     58.19 o 
  -1  11   7      743.69      541.61    115.66 o 
   1  11   7      762.51      838.54    164.59 o 
   3  11   7      121.47      183.76     59.23 o 
   5  11   7      113.58      140.94     69.06 o 
  -6  12   7      180.98      116.84     44.58 o 
  -4  12   7      798.30      496.97    147.96 o 
  -2  12   7       12.19      157.79     55.62 o 
   0  12   7       12.06       46.11     56.17 o 
 -20   0   8       33.89       29.66     66.40 o 
 -18   0   8      387.29      216.92    115.98 o 
 -16   0   8     6748.60     7905.48    514.84 o 
 -14   0   8      151.97      177.96    116.87 o 
 -12   0   8      566.65      463.05    131.48 o 
 -10   0   8    43136.21    43890.54    713.61 o 
  -8   0   8    79851.95    81271.59    627.46 o 
  -6   0   8     2031.68     1724.20    134.95 o 
  -4   0   8     2189.11     2280.08    100.44 o 
  -2   0   8    75373.65    71883.70    513.12 o 
   0   0   8    48523.50    45746.32    498.13 o 
   2   0   8      195.40      342.66    151.18 o 
   4   0   8     5347.45     6133.90    198.61 o 
   6   0   8    46263.30    47971.28    670.84 o 
   8   0   8    18480.87    18925.14    523.48 o 
  10   0   8      208.80      402.44    126.87 o 
  12   0   8     1744.82     1955.38    207.36 o 
  14   0   8     3496.35     3695.47    500.68 o 
 -21   1   8      731.19      739.44    201.34 o 
 -19   1   8      238.28      327.61    180.39 o 
 -17   1   8      285.75      209.95     92.06 o 
 -15   1   8     2187.02     2321.81    266.14 o 
 -13   1   8     1468.78     1570.48    171.71 o 
 -11   1   8     2420.51     2341.41     71.46 o 
  -9   1   8     9474.52     9792.99     97.46 o 
  -7   1   8     9268.83     9952.23     80.26 o 
  -5   1   8     8469.38     8390.23     97.44 o 
  -3   1   8     8580.78     8511.00     97.31 o 
  -1   1   8    21290.00    20640.36    305.21 o 
   1   1   8    17223.34    16502.84    266.64 o 
   3   1   8     9033.26     8816.24    235.52 o 
   5   1   8     9938.24     9370.19    316.41 o 
   7   1   8     5963.25     5780.16    206.69 o 
   9   1   8     3109.49     2913.70    154.56 o 
  11   1   8     2744.29     2708.06    187.05 o 
  13   1   8     1134.02      839.62    168.60 o 
  15   1   8      302.59      285.40     79.79 o 
 -20   2   8      943.08     1183.66    251.09 o 
 -18   2   8       78.57       79.63     56.77 o 
 -16   2   8     2081.43     2338.37    187.94 o 
 -14   2   8      819.80      756.18    104.58 o 
 -12   2   8    14991.84    14800.39    181.55 o 
 -10   2   8     6513.92     6357.66     68.57 o 
  -8   2   8    21701.31    22165.47    135.87 o 
  -6   2   8    63781.28    65540.73    309.25 o 
  -4   2   8    81387.52    82859.57    439.28 o 
  -2   2   8    20500.27    19631.01    214.03 o 
   0   2   8     7351.62     6696.34    147.47 o 
   2   2   8    62972.08    64402.45    505.39 o 
   4   2   8    17168.58    17196.71    254.09 o 
   6   2   8     5775.96     5407.20    147.49 o 
   8   2   8       43.97      160.01     53.15 o 
  10   2   8     4881.46     4651.20    259.43 o 
  12   2   8      767.06      605.69    143.13 o 
  14   2   8      310.84      247.57     70.65 o 
 -21   3   8      104.30      121.74    116.87 o 
 -19   3   8        7.08       80.36     66.33 o 
 -17   3   8      466.96      378.48    102.12 o 
 -15   3   8     3373.27     3400.06    126.28 o 
 -13   3   8      831.05      745.75     91.28 o 
 -11   3   8      654.44      581.56     41.03 o 
  -9   3   8     2036.87     1999.70     89.20 o 
  -7   3   8     3452.11     3501.99     64.98 o 
  -5   3   8     4214.82     4147.43    135.73 o 
  -3   3   8       13.37       34.93     20.11 o 
  -1   3   8     1613.16     1675.63     74.32 o 
   1   3   8     1642.53     1326.79    120.62 o 
   3   3   8     1122.70     1255.02    169.07 o 
   5   3   8      120.22      120.25     60.06 o 
   7   3   8       29.60      116.05     63.15 o 
   9   3   8       71.46      119.24     40.53 o 
  11   3   8       62.37       73.30     35.82 o 
  13   3   8      413.02      276.38     72.21 o 
 -20   4   8     1210.61     1376.31    434.27 o 
 -18   4   8        1.85       97.38     61.26 o 
 -16   4   8      139.84      146.21     57.25 o 
 -14   4   8    10211.08    10847.13    236.10 o 
 -12   4   8    19172.08    19693.34    270.50 o 
 -10   4   8       80.22       49.88     15.84 o 
  -8   4   8     3031.76     2553.15    127.79 o 
  -6   4   8    15079.15    14735.30    132.86 o 
  -4   4   8    22825.96    22342.10    218.66 o 
  -2   4   8     1493.66     1304.25     74.16 o 
   0   4   8      330.90      229.40     59.40 o 
   2   4   8    29743.32    29512.37    379.50 o 
   4   4   8    13949.97    14526.67    266.21 o 
   6   4   8     5534.11     5598.58    178.45 o 
   8   4   8      895.68      922.86    118.41 o 
  10   4   8     7983.33     8160.70    238.93 o 
  12   4   8     1728.27     1881.27    216.62 o 
  14   4   8       56.45      108.58     53.78 o 
 -19   5   8      665.98      495.81    252.77 o 
 -17   5   8      154.39       65.96    170.88 o 
 -15   5   8       24.74       51.40     49.36 o 
 -13   5   8     4702.52     5023.69    168.17 o 
 -11   5   8     7991.35     7922.55    151.06 o 
  -9   5   8      489.51      587.58    103.26 o 
  -7   5   8     2705.75     3049.97    259.82 o 
  -5   5   8    18766.43    18969.47    263.83 o 
  -3   5   8     9726.66    10262.12    160.58 o 
  -1   5   8     2207.69     2186.42     84.73 o 
   1   5   8    17038.74    17709.70    260.97 o 
   3   5   8    19333.93    20380.30    555.45 o 
   5   5   8      195.13      129.00     43.58 o 
   7   5   8      107.08      231.43     58.66 o 
   9   5   8     4377.36     4963.04    340.13 o 
  11   5   8     1677.50     1848.62    240.70 o 
  13   5   8      127.24       88.20     53.27 o 
 -18   6   8      238.65      355.48    129.71 o 
 -16   6   8     2668.68     2849.11    519.05 o 
 -14   6   8      316.31      266.11     71.46 o 
 -12   6   8       20.63       47.69     29.44 o 
 -10   6   8    10438.62    11127.34    237.26 o 
  -8   6   8    10865.34    11364.18    296.44 o 
  -6   6   8       74.77      160.19     39.64 o 
  -4   6   8      334.52      287.92     45.08 o 
  -2   6   8    24787.63    25686.73    234.73 o 
   0   6   8    24487.26    24825.14    406.19 o 
   2   6   8      302.84      385.57     77.20 o 
   4   6   8       21.86       57.70     34.94 o 
   6   6   8     5346.82     5773.27    193.36 o 
   8   6   8     2063.86     2315.80    262.49 o 
  10   6   8        0.94      131.52     57.44 o 
  12   6   8      330.57      370.90     96.64 o 
 -17   7   8      163.31      346.62    193.45 o 
 -15   7   8     1655.50     1402.84    238.84 o 
 -13   7   8      313.41      304.86     90.29 o 
 -11   7   8      469.71      408.71     73.36 o 
  -9   7   8     5403.94     5561.61    285.31 o 
  -7   7   8     2282.08     2155.98    244.09 o 
  -5   7   8      753.50      858.81    146.60 o 
  -3   7   8      717.73      691.56     68.73 o 
  -1   7   8     8083.05     7677.64    218.77 o 
   1   7   8      200.55      181.78     46.39 o 
   3   7   8      247.63      170.94     52.06 o 
   5   7   8     3598.51     3533.19    186.18 o 
   7   7   8     2635.36     2564.97    230.91 o 
   9   7   8      504.22      426.75     98.46 o 
  11   7   8       44.93      155.40     74.47 o 
 -16   8   8      288.85      418.14    136.67 o 
 -14   8   8      927.49      881.44    176.51 o 
 -12   8   8     2038.55     1969.98    159.60 o 
 -10   8   8      765.27      611.16    119.32 o 
  -8   8   8     2221.94     2077.43    216.68 o 
  -6   8   8     3432.05     3610.80    279.48 o 
  -4   8   8     3743.22     3777.55    175.71 o 
  -2   8   8     3746.01     4068.60    185.02 o 
   0   8   8     2246.90     2066.51    202.41 o 
   2   8   8     3152.55     3133.38    244.40 o 
   4   8   8     3194.53     3231.58    245.23 o 
   6   8   8      349.54      303.08     72.74 o 
   8   8   8      680.06      779.77    132.29 o 
  10   8   8      807.36      520.06    103.22 o 
 -15   9   8      718.82      720.20    222.45 o 
 -13   9   8      272.52      248.47     98.16 o 
 -11   9   8      916.33      906.40    163.36 o 
  -9   9   8     2181.78     2129.66    226.48 o 
  -7   9   8     3068.21     2824.48    215.24 o 
  -5   9   8      141.87      190.13     52.09 o 
  -3   9   8        2.84      144.31     55.93 o 
  -1   9   8      566.51      450.88     73.59 o 
   1   9   8      531.48      620.86     91.86 o 
   3   9   8      137.80      116.20     46.79 o 
   5   9   8     2858.18     2688.16    189.73 o 
   7   9   8      691.31      576.30    108.88 o 
 -12  10   8      920.50      562.27    164.35 o 
 -10  10   8      165.85      201.49     79.72 o 
  -8  10   8        0.67       99.04     49.67 o 
  -6  10   8     2307.54     2490.67    180.49 o 
  -4  10   8     1727.21     1642.59    321.39 o 
  -2  10   8        0.23      132.16     67.43 o 
   0  10   8        0.14      176.22     98.32 o 
   2  10   8     1850.36     2051.24    232.38 o 
   4  10   8     1729.85     1640.47    174.61 o 
   6  10   8        0.35       97.53     35.84 o 
  -9  11   8        0.79       84.51     38.25 o 
  -7  11   8       54.77      162.37     68.50 o 
  -5  11   8     1869.91     2116.40    274.37 o 
  -3  11   8      550.84      670.24    133.72 o 
  -1  11   8       26.13       76.23     52.57 o 
   1  11   8     1001.59      887.67    182.06 o 
   3  11   8     1219.07     1247.03    187.90 o 
 -21   1   9       51.06      157.58    111.34 o 
 -19   1   9       18.75       28.83     65.74 o 
 -17   1   9     3005.73     3026.12    460.84 o 
 -15   1   9     2010.11     2433.42    311.65 o 
 -13   1   9     4204.84     3944.98    265.16 o 
 -11   1   9       49.23       83.83     22.23 o 
  -9   1   9    31599.21    32456.11    298.08 o 
  -7   1   9     2133.72     2150.56     85.66 o 
  -5   1   9    28907.42    28477.97    188.83 o 
  -3   1   9     2405.23     2218.56     81.18 o 
  -1   1   9    65027.72    64164.79    480.18 o 
   1   1   9      203.36      184.22     56.09 o 
   3   1   9    14714.33    13983.95    204.78 o 
   5   1   9     5024.90     4807.34    138.58 o 
   7   1   9     9315.35     9302.76    217.59 o 
   9   1   9     1582.60     1310.71    206.98 o 
  11   1   9      698.70      650.52     95.08 o 
  13   1   9     1752.91     1339.39    252.40 o 
 -20   2   9       27.80      137.26     53.71 o 
 -18   2   9      387.68      370.85     90.00 o 
 -16   2   9     2573.00     2333.04    418.67 o 
 -14   2   9     1463.79     1485.61     59.08 o 
 -12   2   9      357.36      358.61     45.09 o 
 -10   2   9     6031.08     5936.94     78.16 o 
  -8   2   9    19582.83    20273.21    148.19 o 
  -6   2   9    11286.63    10817.42    113.90 o 
  -4   2   9     4759.04     4364.82     86.79 o 
  -2   2   9     5882.01     5525.37    125.62 o 
   0   2   9     3621.70     3443.74    177.85 o 
   2   2   9     2701.47     2092.70    292.80 o 
   4   2   9     6377.33     6343.59    211.50 o 
   6   2   9     5835.27     6051.50    293.16 o 
   8   2   9      665.90      594.87    134.21 o 
  10   2   9      100.25      290.60     81.77 o 
  12   2   9      709.45      642.09    115.79 o 
  14   2   9      646.14      450.15    103.97 o 
 -21   3   9     1050.96      646.76    425.86 o 
 -19   3   9     1217.36      901.09    190.49 o 
 -17   3   9      224.83      244.11     73.49 o 
 -15   3   9        1.80       59.06     25.35 o 
 -13   3   9    15608.81    16662.82    304.75 o 
 -11   3   9    10220.19     9797.23    103.43 o 
  -9   3   9     2433.47     2140.57     62.34 o 
  -7   3   9     5730.41     5661.69     92.62 o 
  -5   3   9    80111.66    81338.02    445.35 o 
  -3   3   9     4457.68     4486.45    101.24 o 
  -1   3   9    18241.31    18120.00    223.22 o 
   1   3   9    10500.31    10535.89    229.90 o 
   3   3   9    57045.63    58393.09   1260.80 o 
   5   3   9     1875.91     1994.84    140.89 o 
   7   3   9      700.75      586.71    125.83 o 
   9   3   9     5549.83     5703.41    219.29 o 
  11   3   9     5009.77     5049.16    213.27 o 
  13   3   9       35.38      134.94     74.79 o 
 -20   4   9     1013.56      763.63    352.82 o 
 -18   4   9     1633.23     1398.00    248.79 o 
 -16   4   9      132.01      101.26     62.26 o 
 -14   4   9        5.44       35.11     23.45 o 
 -12   4   9     5735.48     5963.80     98.04 o 
 -10   4   9     1937.70     1989.37     81.90 o 
  -8   4   9      160.85      115.50     22.39 o 
  -6   4   9     6087.66     5842.62    135.52 o 
  -4   4   9     3046.83     2686.10     89.15 o 
  -2   4   9        1.67       40.26     23.39 o 
   0   4   9     2524.02     2340.64    192.60 o 
   2   4   9    11709.15    12447.15    307.55 o 
   4   4   9     3602.74     3657.71    119.01 o 
   6   4   9      387.31      375.98     63.32 o 
   8   4   9     2948.78     3079.59    239.80 o 
  10   4   9     3407.07     3361.89    243.36 o 
  12   4   9      253.67      243.24     78.72 o 
 -19   5   9      395.08      127.94    143.87 o 
 -17   5   9     1981.48     2005.37    655.62 o 
 -15   5   9       57.63      104.41     50.64 o 
 -13   5   9     1260.82     1240.59    118.86 o 
 -11   5   9      896.03      716.15     64.62 o 
  -9   5   9    16354.11    16739.30    252.39 o 
  -7   5   9      267.88      193.22     51.64 o 
  -5   5   9    16730.72    16386.75    196.85 o 
  -3   5   9     2751.72     2509.73    160.19 o 
  -1   5   9    37475.18    38345.81    622.29 o 
   1   5   9      476.32      422.13     80.40 o 
   3   5   9     8455.69     8143.75    227.53 o 
   5   5   9     8359.52     8438.65    271.04 o 
   7   5   9     9352.16    10077.26    381.03 o 
   9   5   9      316.84      237.55     98.27 o 
  11   5   9      122.77      180.40     86.77 o 
 -18   6   9        7.75      150.51    111.56 o 
 -16   6   9      407.35      288.49     88.56 o 
 -14   6   9      153.23       88.25     42.85 o 
 -12   6   9      636.81     1009.50    113.59 o 
 -10   6   9       44.06      101.02     38.56 o 
  -8   6   9     4057.92     3728.90    200.27 o 
  -6   6   9      396.63      203.92     70.48 o 
  -4   6   9     3926.01     3804.20    154.52 o 
  -2   6   9     1914.68     1910.53    150.55 o 
   0   6   9      219.44      304.48    131.24 o 
   2   6   9     3561.42     3360.38    198.94 o 
   4   6   9      499.70      479.73     66.86 o 
   6   6   9     1198.98     1248.62    154.99 o 
   8   6   9     2303.11     2213.95    165.83 o 
  10   6   9      900.37     1090.64    134.49 o 
 -17   7   9     1217.41     1234.21    492.71 o 
 -15   7   9       33.24       56.33    112.22 o 
 -13   7   9     2004.96     2011.11    171.78 o 
 -11   7   9     1031.40      942.32    167.77 o 
  -9   7   9    13888.02    14587.85    261.88 o 
  -7   7   9      975.25     1168.08    192.35 o 
  -5   7   9     2800.95     2780.07    133.54 o 
  -3   7   9     1699.83     1472.76    108.34 o 
  -1   7   9    15161.03    15955.15    275.16 o 
   1   7   9     2354.10     2484.58    119.32 o 
   3   7   9      105.69      121.78     43.01 o 
   5   7   9     2738.08     2567.73    210.19 o 
   7   7   9     6889.02     7008.38    281.29 o 
   9   7   9      377.79      187.49     63.67 o 
 -16   8   9     2011.35     1851.79    431.12 o 
 -14   8   9     1377.23     1223.99    291.76 o 
 -12   8   9       49.23       86.24     37.94 o 
 -10   8   9      875.08     1039.12    130.88 o 
  -8   8   9     6165.07     6367.96    329.53 o 
  -6   8   9     1172.16     1157.80    165.42 o 
  -4   8   9     1221.75     1001.37    191.17 o 
  -2   8   9    13401.62    14270.87    321.59 o 
   0   8   9     9552.98    10353.53    202.02 o 
   2   8   9      332.27      279.57     68.56 o 
   4   8   9     1658.61     1700.63    208.94 o 
   6   8   9     5735.57     7048.47    247.40 o 
   8   8   9      612.11      502.14    109.15 o 
 -15   9   9      289.11      157.13    163.79 o 
 -13   9   9     2697.52     2321.39    281.11 o 
 -11   9   9     1060.59     1027.72    179.24 o 
  -9   9   9       14.89      110.22     50.94 o 
  -7   9   9     1842.38     1530.33    239.68 o 
  -5   9   9     8004.86     8735.90    323.53 o 
  -3   9   9     3556.94     3560.21    291.00 o 
  -1   9   9       85.36      135.94     39.11 o 
   1   9   9     1158.03     1420.20    204.98 o 
   3   9   9     7189.84     8033.23    444.65 o 
   5   9   9     2653.34     2124.40    277.83 o 
   7   9   9        5.81      138.49     36.56 o 
 -12  10   9     2550.55     2031.85    254.91 o 
 -10  10   9      772.49      652.49    111.65 o 
  -8  10   9       43.41       59.54     33.14 o 
  -6  10   9     2623.96     2641.79    279.86 o 
  -4  10   9     2990.99     3097.29    303.23 o 
  -2  10   9        1.61       65.19     57.82 o 
   0  10   9      258.70      223.79     77.42 o 
   2  10   9     3579.54     3407.42    283.23 o 
   4  10   9      846.60      495.61    123.77 o 
  -9  11   9      413.66      495.08    133.80 o 
  -7  11   9       11.08      115.66     63.49 o 
  -5  11   9        5.37      100.42     50.23 o 
  -3  11   9     1001.18     1072.09    195.40 o 
  -1  11   9     1108.01     1363.20    179.26 o 
   1  11   9        8.20      114.36     70.81 o 
 -20   0  10       25.99      131.04    130.59 o 
 -18   0  10     2098.29     2266.99    315.19 o 
 -16   0  10     5572.99     5737.65    424.09 o 
 -14   0  10     2146.94     1932.32    461.28 o 
 -12   0  10     1666.69     1498.05    176.19 o 
 -10   0  10    72657.07    76913.90    618.68 o 
  -8   0  10    79307.58    81551.83    710.00 o 
  -6   0  10     4999.73     5286.48    389.12 o 
  -4   0  10      335.86      187.49     68.56 o 
  -2   0  10   128079.96   126142.41   1117.16 o 
   0   0  10    49253.95    48024.85    674.85 o 
   2   0  10     8050.02     8726.04    227.32 o 
   4   0  10     2094.99     1849.94    155.63 o 
   6   0  10    39227.14    38149.78   2697.95 o 
   8   0  10     5524.66     5101.25    305.81 o 
  10   0  10      611.84      406.78    165.56 o 
  12   0  10      383.33      353.44    123.07 o 
 -21   1  10        1.04       80.73     54.45 o 
 -19   1  10       75.13       85.69     63.99 o 
 -17   1  10      681.54      655.18    137.15 o 
 -15   1  10     1268.59     1120.09    153.76 o 
 -13   1  10     1441.45     1444.45    103.27 o 
 -11   1  10     3435.36     3256.32     78.29 o 
  -9   1  10     8251.48     8156.40    132.38 o 
  -7   1  10     5935.64     6151.83    101.79 o 
  -5   1  10     7939.56     7740.26    170.99 o 
  -3   1  10    21340.37    21563.27    311.94 o 
  -1   1  10    18358.92    18500.46    253.66 o 
   1   1  10     9202.21     9250.62    179.38 o 
   3   1  10     4512.13     4281.11    169.26 o 
   5   1  10     4216.82     4647.85    166.12 o 
   7   1  10     4540.94     4350.01    252.94 o 
   9   1  10     1086.52     1004.19    188.64 o 
  11   1  10      341.35      272.77     64.80 o 
  13   1  10      715.75      472.16     86.45 o 
 -20   2  10      748.77      628.00    201.41 o 
 -18   2  10       93.84      148.77     59.88 o 
 -16   2  10      706.30      637.23    216.53 o 
 -14   2  10     6432.19     6151.59    258.34 o 
 -12   2  10    11026.65    10307.55    365.09 o 
 -10   2  10     2112.19     1927.42    104.55 o 
  -8   2  10     2786.58     2550.82     63.13 o 
  -6   2  10    24057.98    23658.38    191.80 o 
  -4   2  10    19070.87    18116.52    265.62 o 
  -2   2  10     5516.13     5017.61    152.26 o 
   0   2  10      119.40      170.92     44.88 o 
   2   2  10    34277.78    35225.25    445.11 o 
   4   2  10     8827.36     8103.80    218.63 o 
   6   2  10     5019.90     4744.04    238.65 o 
   8   2  10       72.83       49.82     60.19 o 
  10   2  10     3789.48     3775.41    226.16 o 
  12   2  10       90.93      116.26     44.09 o 
 -21   3  10        3.23      161.14    100.93 o 
 -19   3  10       67.30      151.70     82.65 o 
 -17   3  10       13.98      191.14     73.26 o 
 -15   3  10        3.18       32.44     34.05 o 
 -13   3  10      810.41      705.87     96.23 o 
 -11   3  10      620.67      656.17     53.33 o 
  -9   3  10      130.01      188.55     24.85 o 
  -7   3  10      130.85       75.44     21.61 o 
  -5   3  10     2099.20     1931.52    125.89 o 
  -3   3  10       23.46       55.83     28.06 o 
  -1   3  10     8456.63     9205.53    177.67 o 
   1   3  10        7.26        9.53     41.46 o 
   3   3  10     2176.83     2192.87    265.74 o 
   5   3  10     1363.96     1675.03    166.29 o 
   7   3  10      884.99      796.71    106.53 o 
   9   3  10       31.07      112.88     46.77 o 
  11   3  10      214.32       80.12     52.81 o 
  13   3  10      249.58      282.27     66.12 o 
 -20   4  10     1082.11      757.44    377.17 o 
 -18   4  10      536.31      518.39    234.18 o 
 -16   4  10      330.99      240.58     53.88 o 
 -14   4  10     1154.55     1164.29    124.89 o 
 -12   4  10     5325.41     5434.95    123.65 o 
 -10   4  10     2627.73     2573.11    108.49 o 
  -8   4  10     1341.65      967.63    131.69 o 
  -6   4  10    27411.97    28794.33    295.96 o 
  -4   4  10    16693.76    17388.11    190.14 o 
  -2   4  10     4638.50     4638.77    133.85 o 
   0   4  10      116.26      196.19     42.27 o 
   2   4  10    14546.60    14641.04    250.62 o 
   4   4  10     3692.72     3349.55    235.27 o 
   6   4  10       16.78       65.19     58.70 o 
   8   4  10      919.94      920.04    138.60 o 
  10   4  10     3050.10     3374.27    219.33 o 
  12   4  10      436.97      451.58     76.68 o 
 -19   5  10     2451.58     2030.16    571.51 o 
 -17   5  10     1016.72      633.48    197.88 o 
 -15   5  10      174.18      227.61     64.86 o 
 -13   5  10     4636.48     4750.13    144.27 o 
 -11   5  10     5875.10     5715.59    154.31 o 
  -9   5  10        7.62       28.35     18.28 o 
  -7   5  10     1309.76     1341.35     94.51 o 
  -5   5  10    12182.96    12521.25    166.16 o 
  -3   5  10     2518.12     2423.64    151.24 o 
  -1   5  10      464.60      498.52     86.30 o 
   1   5  10     5944.84     6325.92    188.18 o 
   3   5  10     3658.35     3287.69    219.14 o 
   5   5  10      134.94      104.18     36.00 o 
   7   5  10     1338.86     1416.46    220.99 o 
   9   5  10     4227.11     4466.93    350.47 o 
  11   5  10      594.05      596.77    151.06 o 
 -18   6  10     2567.54     2071.33    847.74 o 
 -16   6  10     3833.86     3871.94    405.50 o 
 -14   6  10       45.52       45.32     77.32 o 
 -12   6  10      267.04      256.23     62.94 o 
 -10   6  10     9612.79     9740.93    220.45 o 
  -8   6  10    11416.06    11887.26    256.73 o 
  -6   6  10      539.02      510.95    111.31 o 
  -4   6  10      188.00      194.93     41.95 o 
  -2   6  10    21834.12    22897.60    339.61 o 
   0   6  10     7260.16     6677.77    221.53 o 
   2   6  10     1530.17     1560.23    127.60 o 
   4   6  10        4.33       76.47     41.70 o 
   6   6  10     9882.95    10697.54    403.07 o 
   8   6  10     4385.22     3761.24    283.19 o 
  10   6  10        3.04       67.95     48.95 o 
 -17   7  10      478.23      352.38    147.86 o 
 -15   7  10     1740.82     1490.25    326.16 o 
 -13   7  10      189.94      175.56     62.47 o 
 -11   7  10      366.77      164.01     77.07 o 
  -9   7  10     4663.31     4979.06    291.36 o 
  -7   7  10     4395.76     4309.96    221.52 o 
  -5   7  10      309.88      358.24     53.55 o 
  -3   7  10     3625.89     3785.28    209.29 o 
  -1   7  10     2923.23     2970.28    176.86 o 
   1   7  10      687.37      733.06     76.09 o 
   3   7  10      256.10      200.66     66.12 o 
   5   7  10     7467.13     7942.66    190.11 o 
   7   7  10     2144.23     2262.16    271.57 o 
   9   7  10       38.94      137.77     49.12 o 
 -16   8  10       61.85       45.04     74.72 o 
 -14   8  10     1156.84     1147.84    204.72 o 
 -12   8  10      291.59      178.44     72.32 o 
 -10   8  10     1145.45     1083.74    183.53 o 
  -8   8  10       63.36      127.80     54.43 o 
  -6   8  10     3544.15     3845.55    250.31 o 
  -4   8  10     3075.41     3101.36    159.97 o 
  -2   8  10      531.51      565.74     92.39 o 
   0   8  10      703.90      593.59     88.51 o 
   2   8  10     2906.40     3563.49    261.10 o 
   4   8  10     1718.87     1885.87    270.99 o 
   6   8  10      400.48      522.98    103.70 o 
   8   8  10       19.74      122.10     49.36 o 
 -15   9  10      278.16      348.87    123.58 o 
 -13   9  10       77.04      143.02     92.79 o 
 -11   9  10       10.08      107.41     50.91 o 
  -9   9  10     2072.94     1528.49    300.00 o 
  -7   9  10      286.34      300.16     83.76 o 
  -5   9  10     1105.12     1066.48    188.19 o 
  -3   9  10       55.47      149.89     51.46 o 
  -1   9  10     1360.58     1120.18    162.06 o 
   1   9  10      124.48      118.85     57.17 o 
   3   9  10      239.99      157.97     80.20 o 
   5   9  10     1000.36      789.23    150.11 o 
 -12  10  10      522.21      379.98    117.68 o 
 -10  10  10      161.82      203.82     58.95 o 
  -8  10  10       92.98      183.24     70.72 o 
  -6  10  10     3157.28     3751.61    330.06 o 
  -4  10  10     1440.65     1643.38    238.62 o 
  -2  10  10       13.88       75.60     53.77 o 
   0  10  10       10.72       89.26     72.87 o 
   2  10  10     1395.11     1246.66    206.00 o 
   4  10  10     1362.42     1175.25    217.31 o 
  -9  11  10       12.09       71.53     54.21 o 
  -7  11  10      178.55      172.90     63.19 o 
  -5  11  10     2043.70     1928.57    268.47 o 
  -3  11  10      536.62      458.88    126.33 o 
  -1  11  10       50.83      179.17     67.41 o 
 -21   1  11       72.00      111.73     62.62 o 
 -19   1  11       43.95      122.24    102.14 o 
 -17   1  11     4841.08     5127.13    298.68 o 
 -15   1  11     3559.03     3515.43    254.19 o 
 -13   1  11     1345.78     1274.98     68.46 o 
 -11   1  11      184.77      165.46     31.51 o 
  -9   1  11    24087.28    24337.29    238.69 o 
  -7   1  11      109.07       85.25     22.91 o 
  -5   1  11    23132.41    23811.70    265.46 o 
  -3   1  11    12701.08    12348.61    240.89 o 
  -1   1  11    60408.16    60372.85    490.67 o 
   1   1  11      335.90      235.94     63.86 o 
   3   1  11     4524.60     4127.30    154.54 o 
   5   1  11    12804.54    12481.57    251.77 o 
   7   1  11     7390.43     7223.37    204.81 o 
   9   1  11      486.04      461.13     84.02 o 
  11   1  11        5.27      165.79     60.70 o 
 -20   2  11      215.07      217.80     70.39 o 
 -18   2  11      400.78      382.49     94.99 o 
 -16   2  11     1594.83     1624.36    288.03 o 
 -14   2  11     1792.51     2011.32    182.76 o 
 -12   2  11     1209.03     1177.84     84.60 o 
 -10   2  11     3815.96     3601.10    105.54 o 
  -8   2  11     3949.43     4019.87    118.58 o 
  -6   2  11      318.68      233.53     41.04 o 
  -4   2  11     3073.35     2937.36    128.66 o 
  -2   2  11    13624.62    13444.19    282.03 o 
   0   2  11     4098.49     4330.68    381.48 o 
   2   2  11     1114.33      308.63    324.71 o 
   4   2  11     7217.19     7046.52    223.37 o 
   6   2  11     6418.91     6374.88    194.28 o 
   8   2  11      830.66      706.15    130.42 o 
  10   2  11      900.35      942.69    134.84 o 
  12   2  11     1593.26     1888.97    256.96 o 
 -21   3  11      520.30      372.74    252.77 o 
 -19   3  11      277.10      190.18     71.68 o 
 -17   3  11       40.98      158.03    117.53 o 
 -15   3  11     1652.26     1698.57    149.69 o 
 -13   3  11    13362.69    14054.78    273.46 o 
 -11   3  11      958.03      837.61     66.95 o 
  -9   3  11     6161.82     5578.91    116.60 o 
  -7   3  11    10585.14    10443.82    206.70 o 
  -5   3  11    61577.20    63633.64    402.68 o 
  -3   3  11     1537.99     1617.37    123.66 o 
  -1   3  11     3456.23     3325.74    126.11 o 
   1   3  11    16744.70    16872.52    279.29 o 
   3   3  11    22218.83    23272.75    442.61 o 
   5   3  11        2.55       96.70     46.90 o 
   7   3  11       56.16      112.69     48.71 o 
   9   3  11     6702.03     6359.96    274.08 o 
  11   3  11     3023.41     2425.40    301.81 o 
 -20   4  11       95.25      231.52    176.63 o 
 -18   4  11      164.94       14.61    119.08 o 
 -16   4  11        0.49       18.36     51.57 o 
 -14   4  11      638.90      627.03    172.83 o 
 -12   4  11     7380.86     7366.13    114.83 o 
 -10   4  11     2777.57     2754.16     72.10 o 
  -8   4  11        0.46       51.68     23.41 o 
  -6   4  11     6834.16     6840.49    145.56 o 
  -4   4  11    11446.14    11982.66    177.32 o 
  -2   4  11     2261.08     2587.07    152.07 o 
   0   4  11     9372.17     9875.32    215.14 o 
   2   4  11     9686.22     9614.24    307.02 o 
   4   4  11        2.43       67.15     47.64 o 
   6   4  11      106.69      140.83     62.45 o 
   8   4  11     3899.93     4218.13    286.61 o 
  10   4  11     1582.84     1705.91    206.99 o 
 -19   5  11       78.45       99.16     90.31 o 
 -17   5  11     2056.28     2398.92    713.17 o 
 -15   5  11       25.64       53.40     38.43 o 
 -13   5  11     4946.69     4983.87    200.80 o 
 -11   5  11      766.41      855.39    122.27 o 
  -9   5  11    15559.80    16057.89    200.93 o 
  -7   5  11       25.82       13.39     26.26 o 
  -5   5  11    10458.41    10654.33    167.31 o 
  -3   5  11     2145.45     1989.17    125.24 o 
  -1   5  11    18784.07    20172.64    357.20 o 
   1   5  11        3.64      104.47     42.56 o 
   3   5  11     4831.49     4563.72    168.92 o 
   5   5  11     2087.64     2012.32    155.32 o 
   7   5  11     5262.61     5284.22    273.13 o 
   9   5  11      128.04      158.50     53.13 o 
 -18   6  11      142.64      141.66    154.05 o 
 -16   6  11      996.20      731.26    163.61 o 
 -14   6  11        8.97       34.47     69.64 o 
 -12   6  11     2939.29     2887.27    189.23 o 
 -10   6  11      409.63      268.72    106.74 o 
  -8   6  11      122.52       78.28     42.75 o 
  -6   6  11     4370.71     4571.70    114.35 o 
  -4   6  11     2981.99     2869.16    111.23 o 
  -2   6  11      197.61      318.86     57.13 o 
   0   6  11       47.43      135.69     47.41 o 
   2   6  11     1969.41     2208.20    286.11 o 
   4   6  11      327.06      371.49     68.67 o 
   6   6  11      463.38      504.78     96.76 o 
   8   6  11      156.88      169.90     58.50 o 
  10   6  11      352.09      194.47     81.40 o 
 -17   7  11      957.78     1068.64    281.11 o 
 -15   7  11      110.98       75.72     71.78 o 
 -13   7  11      155.75      191.03     75.06 o 
 -11   7  11     1486.14     2049.38    280.72 o 
  -9   7  11     8550.92     9441.25    247.27 o 
  -7   7  11      617.74      472.65     85.78 o 
  -5   7  11      411.84      443.11     70.90 o 
  -3   7  11     6074.12     6558.39    151.51 o 
  -1   7  11    11512.86    12031.35    220.35 o 
   1   7  11       12.74       85.22     41.36 o 
   3   7  11     1063.34     1088.83    149.67 o 
   5   7  11     1633.29     1910.89    221.80 o 
   7   7  11     2432.47     2324.20    275.58 o 
 -16   8  11     1879.10     1403.41    436.93 o 
 -14   8  11      589.76      219.88    132.31 o 
 -12   8  11       30.47       55.11     44.50 o 
 -10   8  11     2142.06     2217.05    222.25 o 
  -8   8  11     4837.74     4897.12    302.33 o 
  -6   8  11       36.46      101.83     61.13 o 
  -4   8  11      536.00      383.76     84.14 o 
  -2   8  11     7708.39     7646.39    268.48 o 
   0   8  11     2050.29     2016.45    185.04 o 
   2   8  11       11.39      151.80     60.16 o 
   4   8  11     1708.81     1755.68    220.36 o 
   6   8  11     1936.88     1827.13    220.92 o 
 -13   9  11     2094.95     1939.33    428.14 o 
 -11   9  11      162.35      200.39     74.26 o 
  -9   9  11       27.21       95.42     55.72 o 
  -7   9  11     2630.39     2410.59    372.24 o 
  -5   9  11     4810.01     5018.81    375.43 o 
  -3   9  11      561.81      642.65    112.97 o 
  -1   9  11       65.84      131.96     46.67 o 
   1   9  11     2702.57     2793.26    208.72 o 
   3   9  11     3232.55     3122.60    309.87 o 
   5   9  11      201.61      174.83     67.02 o 
 -12  10  11     1031.43      606.35    196.31 o 
 -10  10  11       93.09       95.27     40.46 o 
  -8  10  11       13.48       92.65     90.50 o 
  -6  10  11     2089.45     1923.27    306.02 o 
  -4  10  11     1593.41     1649.73    230.31 o 
  -2  10  11       29.48       73.75     36.40 o 
   0  10  11      190.67       92.56     58.43 o 
   2  10  11     1718.02     1334.81    315.97 o 
  -7  11  11       28.28      140.36     75.70 o 
  -5  11  11      176.60      194.20     68.87 o 
  -3  11  11        9.36      112.94     65.51 o 
 -20   0  12      122.38      265.17     98.72 o 
 -18   0  12      872.50      925.66    302.35 o 
 -16   0  12     3917.15     3624.27    563.98 o 
 -14   0  12       11.73       29.66     85.44 o 
 -12   0  12       22.28       29.03     16.63 o 
 -10   0  12    28956.09    29852.02    455.33 o 
  -8   0  12    18258.97    18843.88    347.71 o 
  -6   0  12     5316.51     5245.43    495.81 o 
  -4   0  12     1724.32     1802.76    241.49 o 
  -2   0  12    56698.45    57581.18    930.17 o 
   0   0  12     8916.70     8332.31    257.20 o 
   2   0  12     7019.85     7053.60    464.60 o 
   4   0  12       45.12      144.18     93.01 o 
   6   0  12    10827.63    11659.64    330.91 o 
   8   0  12     1549.48     1407.65    210.73 o 
  10   0  12        1.88      162.38    184.38 o 
 -21   1  12      193.11      247.25     99.91 o 
 -19   1  12      219.61      308.36    212.27 o 
 -17   1  12      715.09      909.94    190.12 o 
 -15   1  12     2453.78     2126.72    265.80 o 
 -13   1  12     2109.69     1484.63    156.84 o 
 -11   1  12     1796.25     1630.21     79.65 o 
  -9   1  12     7566.40     7536.58    181.17 o 
  -7   1  12     9006.26     8752.35    200.20 o 
  -5   1  12     1382.25     1617.19    110.96 o 
  -3   1  12     3301.42     3407.28    114.88 o 
  -1   1  12     7120.46     6415.96    222.28 o 
   1   1  12     1523.73     1669.13    199.22 o 
   3   1  12     1527.23     1503.72    219.82 o 
   5   1  12     1656.27     1661.24    182.17 o 
   7   1  12      159.49      198.47     51.00 o 
   9   1  12      546.63      478.60    105.02 o 
  11   1  12      822.86      621.20    137.23 o 
 -20   2  12      695.51      582.75    151.89 o 
 -18   2  12       18.02       82.77     59.67 o 
 -16   2  12       23.14       55.15     54.88 o 
 -14   2  12    11421.35    12661.21    206.19 o 
 -12   2  12     9144.04     8646.60    132.48 o 
 -10   2  12     8418.40     8854.57    232.41 o 
  -8   2  12     1705.12     1847.82    128.70 o 
  -6   2  12    32996.48    33139.56    431.81 o 
  -4   2  12     9373.16     9159.36    286.14 o 
  -2   2  12     9609.96     9411.80    313.26 o 
   0   2  12      291.44      347.30     66.65 o 
   2   2  12    21347.68    20982.82    351.60 o 
   4   2  12      794.19      779.81    127.57 o 
   6   2  12     3326.00     3307.62    185.97 o 
   8   2  12      234.29      187.58     43.87 o 
  10   2  12     2828.39     2414.81    235.83 o 
 -19   3  12      262.20      314.31    131.04 o 
 -17   3  12       20.33       76.14     64.85 o 
 -15   3  12      237.57      133.56     30.63 o 
 -13   3  12      614.01      549.71     87.95 o 
 -11   3  12        6.86       35.38     23.46 o 
  -9   3  12     1986.10     2022.28    144.23 o 
  -7   3  12      234.25      252.69     43.75 o 
  -5   3  12      792.41      806.58    103.21 o 
  -3   3  12      659.16      572.95    128.24 o 
  -1   3  12       30.91      102.35     50.95 o 
   1   3  12      365.88      327.11     82.54 o 
   3   3  12        9.41       99.39     68.95 o 
   5   3  12      178.68      216.74     54.16 o 
   7   3  12        1.59      103.99     40.96 o 
   9   3  12      325.25      194.28     75.61 o 
  11   3  12        2.47       81.74     64.26 o 
 -20   4  12      310.58      335.56    249.23 o 
 -18   4  12      867.50      777.36    287.75 o 
 -16   4  12      680.13      412.58    288.19 o 
 -14   4  12     4068.82     4212.66    152.73 o 
 -12   4  12     5401.49     5249.67    147.77 o 
 -10   4  12     1524.68     1316.68    103.80 o 
  -8   4  12      941.85      850.88     79.84 o 
  -6   4  12    12208.48    12110.06    276.62 o 
  -4   4  12     4716.58     4485.12    173.68 o 
  -2   4  12     6176.55     5522.68    222.73 o 
   0   4  12        8.75        8.83     44.95 o 
   2   4  12    19532.08    19433.55    323.74 o 
   4   4  12     3721.80     3305.78    180.47 o 
   6   4  12     1824.40     1764.95    280.10 o 
   8   4  12      202.67      386.16     72.54 o 
  10   4  12     2312.50     2284.60    349.36 o 
 -19   5  12      185.94      106.69     62.42 o 
 -17   5  12       36.58      113.77     64.19 o 
 -15   5  12       44.48      161.77    121.74 o 
 -13   5  12     1618.15     1436.78    184.04 o 
 -11   5  12     2280.84     2112.36    146.30 o 
  -9   5  12        3.67       35.59     23.51 o 
  -7   5  12     1042.72     1141.40    136.05 o 
  -5   5  12     7212.54     7165.49    182.98 o 
  -3   5  12      456.76      494.22     66.48 o 
  -1   5  12      103.54      124.92     45.17 o 
   1   5  12    12627.80    13130.82    285.49 o 
   3   5  12     9184.64     8678.16    243.19 o 
   5   5  12      340.70      296.17     61.99 o 
   7   5  12     1262.12     1429.27    168.94 o 
   9   5  12     2512.46     2366.92    293.72 o 
 -18   6  12      542.75      368.76    171.32 o 
 -16   6  12      905.59      970.37    529.01 o 
 -14   6  12       10.56       67.04     60.86 o 
 -12   6  12      412.43      248.06     86.30 o 
 -10   6  12     8215.76     8491.43    294.66 o 
  -8   6  12     5251.22     5008.38    145.81 o 
  -6   6  12      187.88      161.33     41.96 o 
  -4   6  12       87.61       90.78     51.34 o 
  -2   6  12    15728.05    16544.87    332.15 o 
   0   6  12    12119.77    12460.65    213.83 o 
   2   6  12      297.25      127.78     40.61 o 
   4   6  12     1552.55     1595.27    171.82 o 
   6   6  12     6444.16     6361.70    195.09 o 
   8   6  12     1380.54     1089.29    175.25 o 
 -17   7  12      721.35      602.05    219.13 o 
 -15   7  12      914.15      733.35    348.17 o 
 -13   7  12        1.12       42.31     36.93 o 
 -11   7  12      578.06      536.47    100.11 o 
  -9   7  12     7355.33     7691.99    307.47 o 
  -7   7  12     3010.30     3036.23    200.93 o 
  -5   7  12        3.40       60.75     53.67 o 
  -3   7  12     2336.99     2832.79    230.56 o 
  -1   7  12     5211.38     5084.75    261.07 o 
   1   7  12      244.47      308.74     64.67 o 
   3   7  12      357.86      326.76    126.32 o 
   5   7  12     3959.57     4244.61    236.69 o 
   7   7  12      701.70      499.28    114.65 o 
 -16   8  12       33.85        2.21    213.37 o 
 -14   8  12     1348.83     1665.37    245.25 o 
 -12   8  12      580.25      491.51    114.57 o 
 -10   8  12      736.61      808.49    173.48 o 
  -8   8  12      248.10      150.43     56.90 o 
  -6   8  12     5268.98     5386.55    229.32 o 
  -4   8  12      223.01      263.96     89.71 o 
  -2   8  12     1239.93     1119.43    158.08 o 
   0   8  12       20.08       96.95     44.76 o 
   2   8  12     2159.84     2117.92    223.40 o 
   4   8  12      659.81      691.24    115.38 o 
   6   8  12      253.14      289.49     75.87 o 
 -13   9  12      533.16      359.90    205.85 o 
 -11   9  12      205.39      173.93     73.17 o 
  -9   9  12      733.39      590.94    127.38 o 
  -7   9  12      202.10       99.21     78.07 o 
  -5   9  12        2.72      114.94     51.74 o 
  -3   9  12      901.90      925.15    148.34 o 
  -1   9  12      242.38      185.33    101.56 o 
   1   9  12      822.88      525.66    108.98 o 
   3   9  12        8.46       32.32     40.36 o 
 -10  10  12       49.19      116.33     59.19 o 
  -8  10  12      106.62      160.77     83.60 o 
  -6  10  12     2011.44     1737.82    328.11 o 
  -4  10  12     1190.27      913.39    161.86 o 
  -2  10  12        2.76       83.46     54.77 o 
   0  10  12      287.06      217.26    127.43 o 
 -21   1  13       73.38       81.00     58.64 o 
 -19   1  13        0.21      195.16     59.10 o 
 -17   1  13     2287.53     2558.53    472.79 o 
 -15   1  13      355.77      434.60     66.98 o 
 -13   1  13     2392.53     2314.81    106.32 o 
 -11   1  13     3029.34     3147.12    105.42 o 
  -9   1  13    23619.84    25930.46    267.83 o 
  -7   1  13       51.86       68.90     48.88 o 
  -5   1  13     8395.93     8156.90    235.44 o 
  -3   1  13     9673.42     9423.69    220.17 o 
  -1   1  13    22581.05    23163.40    576.15 o 
   1   1  13       99.74      125.15     52.02 o 
   3   1  13       97.53       69.28     39.85 o 
   5   1  13     8273.73     8334.06    240.26 o 
   7   1  13     2454.55     2551.02    149.30 o 
   9   1  13      446.31      354.05     81.39 o 
 -20   2  13       10.23       65.28     65.74 o 
 -18   2  13      248.54      217.03     82.63 o 
 -16   2  13     2412.09     2169.03    305.76 o 
 -14   2  13     1310.69     1553.99    179.72 o 
 -12   2  13      163.07      117.07     30.41 o 
 -10   2  13     2579.37     2520.79    100.52 o 
  -8   2  13     8891.29     9279.03    168.41 o 
  -6   2  13    10796.89    10692.20    251.82 o 
  -4   2  13    10321.48    10191.92    201.22 o 
  -2   2  13     5995.75     6046.68    287.54 o 
   0   2  13     2629.02     2586.93    277.68 o 
   2   2  13     4014.87     4089.94    216.40 o 
   4   2  13     6702.50     6367.96    260.72 o 
   6   2  13     3773.07     3862.40    319.95 o 
   8   2  13      882.36      664.22    119.97 o 
  10   2  13      537.57      490.34    112.20 o 
 -19   3  13      464.86      152.28    188.14 o 
 -17   3  13      416.64      306.89     90.30 o 
 -15   3  13      933.18      730.23    171.82 o 
 -13   3  13    11542.94    12381.76    344.89 o 
 -11   3  13      712.22      513.33     84.44 o 
  -9   3  13     1338.65     1222.80    108.77 o 
  -7   3  13    19740.83    20727.40    367.98 o 
  -5   3  13    45995.90    48603.56    406.00 o 
  -3   3  13       52.09       92.65     40.03 o 
  -1   3  13     2535.62     2572.57    145.52 o 
   1   3  13    24495.05    25827.41    411.77 o 
   3   3  13    20095.89    19673.93    359.40 o 
   5   3  13      143.41      137.45     73.06 o 
   7   3  13       96.54      166.15     52.40 o 
   9   3  13     4913.29     5365.36    580.50 o 
 -20   4  13      862.21     1458.65    247.90 o 
 -18   4  13      289.30      315.64    171.32 o 
 -16   4  13        0.14      198.77    110.23 o 
 -14   4  13      772.55      604.23    115.56 o 
 -12   4  13     1460.59     1543.21    150.91 o 
 -10   4  13       36.18       73.91     36.54 o 
  -8   4  13      561.99      597.27     88.34 o 
  -6   4  13     5567.97     5796.55    192.39 o 
  -4   4  13     2931.02     3014.57    195.55 o 
  -2   4  13       31.92       61.65     49.41 o 
   0   4  13     1492.82     1379.79    161.15 o 
   2   4  13     4961.88     4804.61    196.05 o 
   4   4  13      541.25      612.06     95.80 o 
   6   4  13      133.56       97.29     74.00 o 
   8   4  13     2027.51     2463.30    285.39 o 
 -19   5  13      157.43      227.98    163.79 o 
 -17   5  13      673.09      289.07    212.05 o 
 -15   5  13      103.11      130.22     76.36 o 
 -13   5  13     2218.45     2685.25    320.10 o 
 -11   5  13     1085.34     1093.69    125.58 o 
  -9   5  13     8824.59     9155.38    186.51 o 
  -7   5  13     1070.22     1198.22    143.56 o 
  -5   5  13     6103.03     5841.04    379.67 o 
  -3   5  13     5676.71     5880.11    167.19 o 
  -1   5  13     7426.70     7403.29    216.48 o 
   1   5  13     1718.12     1582.64    203.65 o 
   3   5  13      729.85      715.41    101.10 o 
   5   5  13     2899.91     2861.08    215.95 o 
   7   5  13     1665.09     1717.36    161.39 o 
 -18   6  13      164.02       96.51    174.86 o 
 -16   6  13      142.32      314.31    195.67 o 
 -14   6  13      220.24      160.19     81.23 o 
 -12   6  13     2105.06     1872.30    189.58 o 
 -10   6  13      286.60      169.18     61.77 o 
  -8   6  13      696.32      769.18    109.65 o 
  -6   6  13     2614.32     2654.11    168.24 o 
  -4   6  13      158.43      185.50     44.98 o 
  -2   6  13     2002.44     2215.04    223.38 o 
   0   6  13      358.64      327.87     98.72 o 
   2   6  13      793.73      955.56    117.34 o 
   4   6  13      915.91      914.50    148.56 o 
   6   6  13      250.00      197.74     89.21 o 
 -17   7  13     1454.33     1580.39    667.57 o 
 -15   7  13        9.14      140.23     66.98 o 
 -13   7  13      166.63      285.88     90.15 o 
 -11   7  13     2335.33     2745.57    295.82 o 
  -9   7  13     5945.43     6185.48    315.16 o 
  -7   7  13       73.66      141.90     58.94 o 
  -5   7  13      821.99      837.11    149.61 o 
  -3   7  13     1417.01     1309.85    161.27 o 
  -1   7  13     3954.16     4124.63    169.16 o 
   1   7  13       42.96       79.59     38.61 o 
   3   7  13      243.00      244.41     69.05 o 
   5   7  13     1727.84     1587.87    217.63 o 
 -14   8  13      565.77      246.33    103.56 o 
 -12   8  13       74.21      169.15     75.19 o 
 -10   8  13     1920.51     1918.32    310.75 o 
  -8   8  13     2670.40     2509.14    402.87 o 
  -6   8  13        2.00      102.76     68.80 o 
  -4   8  13       44.71       68.75     60.20 o 
  -2   8  13     3661.12     3989.23    186.44 o 
   0   8  13     1090.26     1275.15    181.86 o 
   2   8  13        8.83       86.00     43.98 o 
   4   8  13     1881.80     1478.05    175.01 o 
 -13   9  13     1400.75      982.64    260.54 o 
 -11   9  13       77.55      111.45     64.96 o 
  -9   9  13        3.32       54.98     40.87 o 
  -7   9  13     1559.59     1575.04    320.65 o 
  -5   9  13     2178.00     2050.54    252.82 o 
  -3   9  13      103.34      143.62     82.93 o 
  -1   9  13       27.85      102.08     50.17 o 
   1   9  13      788.82      809.03    169.03 o 
 -10  10  13       37.41      143.19     60.74 o 
  -8  10  13       55.11      120.72     60.58 o 
  -6  10  13     1322.59     1009.50    193.92 o 
  -4  10  13      408.68      473.83    116.55 o 
  -2  10  13       33.30       91.86     42.10 o 
 -20   0  14      481.87      194.34    132.36 o 
 -18   0  14     5998.04     6337.93    608.69 o 
 -16   0  14     2635.42     2689.76    260.30 o 
 -14   0  14     3059.45     2709.24    312.98 o 
 -12   0  14      104.20       71.89     35.77 o 
 -10   0  14    19665.85    21478.02    946.24 o 
  -8   0  14    10769.28    11450.68    262.06 o 
  -6   0  14     1849.02     1643.03    143.36 o 
  -4   0  14     1146.22     1352.07    247.39 o 
  -2   0  14    29022.43    30410.15    674.74 o 
   0   0  14     2150.02     2085.52    178.57 o 
   2   0  14     4177.48     3341.61    194.95 o 
   4   0  14     3304.53     3142.18    424.05 o 
   6   0  14    12775.56    12264.31    936.72 o 
   8   0  14      480.41      407.65    230.64 o 
 -21   1  14      151.12       66.45     60.65 o 
 -19   1  14      285.79      209.09     83.68 o 
 -17   1  14      745.26      346.46    122.78 o 
 -15   1  14      541.38      490.88     91.38 o 
 -13   1  14      567.52      482.52     69.69 o 
 -11   1  14     1486.77     1263.12    124.41 o 
  -9   1  14     1317.99     1523.21    158.96 o 
  -7   1  14      795.31      732.18    105.10 o 
  -5   1  14     1336.02     1591.00    196.96 o 
  -3   1  14     2005.88     2028.10     97.19 o 
  -1   1  14     3084.01     2957.52    124.52 o 
   1   1  14     1633.16     1718.52    169.91 o 
   3   1  14      577.15      715.46    106.40 o 
   5   1  14     2256.81     2238.97    153.10 o 
   7   1  14     1749.55     1780.55    201.08 o 
   9   1  14      354.94      434.73     98.75 o 
 -20   2  14      466.76      468.80    160.70 o 
 -18   2  14      175.09       54.45     95.18 o 
 -16   2  14      222.12      112.34     80.38 o 
 -14   2  14     3998.65     3933.88    217.80 o 
 -12   2  14     3019.06     3063.80    144.44 o 
 -10   2  14     4253.58     4436.88    181.01 o 
  -8   2  14       46.06      151.34     32.14 o 
  -6   2  14    22518.45    23367.17    367.38 o 
  -4   2  14     1427.98     1610.01    186.03 o 
  -2   2  14    14516.86    14017.84    270.92 o 
   0   2  14        1.13      110.31     34.74 o 
   2   2  14    13772.16    13753.78    625.54 o 
   4   2  14      781.10      750.72    124.03 o 
   6   2  14      956.99      794.00    103.80 o 
   8   2  14      612.40      601.57    118.58 o 
 -19   3  14      125.17      200.98     58.43 o 
 -17   3  14       12.04       63.70     51.59 o 
 -15   3  14       63.88      149.18     65.15 o 
 -13   3  14      470.70      514.41     70.29 o 
 -11   3  14      703.65      660.79     81.89 o 
  -9   3  14      339.83      225.46     85.37 o 
  -7   3  14       17.75        3.35     50.73 o 
  -5   3  14     2539.44     2698.76    138.69 o 
  -3   3  14      745.63      889.30    105.16 o 
  -1   3  14     3331.15     3273.19    169.39 o 
   1   3  14      163.17      234.67     61.44 o 
   3   3  14       15.19       37.84     64.88 o 
   5   3  14      464.45      299.52     95.45 o 
   7   3  14       18.98      133.49     67.56 o 
   9   3  14       31.56      155.41     49.92 o 
 -20   4  14      187.50      174.42    122.62 o 
 -18   4  14       86.64      227.10    157.15 o 
 -16   4  14        3.61      192.57    129.71 o 
 -14   4  14     3309.69     3051.19    256.31 o 
 -12   4  14      918.41      936.06    140.47 o 
 -10   4  14     2536.69     2295.08    157.21 o 
  -8   4  14      116.21      124.21     57.20 o 
  -6   4  14    14071.20    14415.50    284.06 o 
  -4   4  14     2915.31     3184.26    220.48 o 
  -2   4  14     1494.99     1512.87    180.63 o 
   0   4  14      995.26      928.56    124.27 o 
   2   4  14     8552.84     8611.63    405.17 o 
   4   4  14      543.68      485.70     87.39 o 
   6   4  14      418.26      473.89     93.99 o 
   8   4  14      608.41      459.00    113.82 o 
 -19   5  14      460.27      528.12    226.21 o 
 -17   5  14       45.65       80.13    130.59 o 
 -15   5  14      568.31      573.42    128.47 o 
 -13   5  14     5045.28     4591.39    197.98 o 
 -11   5  14     2392.86     2422.29    278.56 o 
  -9   5  14      193.76      151.16     64.54 o 
  -7   5  14     3925.80     3894.40    196.07 o 
  -5   5  14     6840.33     6442.08    263.60 o 
  -3   5  14     1579.23     1561.36    151.02 o 
  -1   5  14     2248.39     2160.91    243.65 o 
   1   5  14     5247.24     5259.42    208.33 o 
   3   5  14     1319.87     1207.30    183.42 o 
   5   5  14       12.84       88.16     54.01 o 
   7   5  14      892.27      555.13    143.89 o 
 -18   6  14     1275.44     1403.76    586.56 o 
 -16   6  14     1439.99     2096.56    248.35 o 
 -14   6  14       41.33       68.58     57.67 o 
 -12   6  14      307.45      311.46     81.56 o 
 -10   6  14     8027.56     9245.14    304.20 o 
  -8   6  14     2527.56     2485.77    219.18 o 
  -6   6  14       87.89      105.44     40.09 o 
  -4   6  14     3385.50     3531.73    196.16 o 
  -2   6  14    12430.89    12668.99    360.43 o 
   0   6  14     2462.32     2656.41    172.47 o 
   2   6  14       33.47      107.42     58.59 o 
   4   6  14      903.87      824.34    178.72 o 
   6   6  14     3482.31     3732.49    409.06 o 
 -15   7  14      647.72      705.45    135.01 o 
 -13   7  14       77.91       93.02     57.30 o 
 -11   7  14       74.74      149.13     51.14 o 
  -9   7  14     1746.07     1771.60    281.26 o 
  -7   7  14      398.60      451.07    134.39 o 
  -5   7  14      808.76      759.11    115.56 o 
  -3   7  14     5728.97     6440.26    261.77 o 
  -1   7  14     1757.08     1940.44    196.38 o 
   1   7  14      108.32      125.85     55.83 o 
   3   7  14      500.57      383.81    101.94 o 
   5   7  14     2285.58     2102.11    342.14 o 
 -14   8  14     1241.76     1013.70    188.58 o 
 -12   8  14      223.31      157.92     47.41 o 
 -10   8  14      791.59      591.95    100.57 o 
  -8   8  14      148.74      221.96     75.54 o 
  -6   8  14     2642.87     2376.70    231.26 o 
  -4   8  14     1600.13     1489.05    207.86 o 
  -2   8  14      663.51      791.59    125.07 o 
   0   8  14        2.33       56.71     33.52 o 
   2   8  14     2296.36     2376.26    293.19 o 
 -11   9  14        5.01      115.83     62.85 o 
  -9   9  14     1417.58     1245.80    219.95 o 
  -7   9  14       99.35      178.52     69.65 o 
  -5   9  14      162.28      144.01     56.23 o 
  -3   9  14      546.62      437.03    147.04 o 
  -1   9  14      377.57      295.60    103.95 o 
   1   9  14      288.69      238.08    102.93 o 
  -6  10  14     1455.01     1322.08    263.06 o 
 -19   1  15       26.55       29.60     53.34 o 
 -17   1  15     2383.47     2286.88    243.08 o 
 -15   1  15      262.85      287.32     93.53 o 
 -13   1  15      919.49      852.65    116.67 o 
 -11   1  15     4963.06     5003.92    170.34 o 
  -9   1  15    16258.59    17082.46    425.74 o 
  -7   1  15     1823.08     1683.28    162.94 o 
  -5   1  15     5479.37     5049.57    150.69 o 
  -3   1  15    14308.15    14322.14    327.47 o 
  -1   1  15     9673.06    10138.13    281.56 o 
   1   1  15     3443.43     3440.10    151.70 o 
   3   1  15       56.26      116.13     39.24 o 
   5   1  15     6178.62     5357.94    318.64 o 
   7   1  15      812.00      923.55    141.08 o 
 -20   2  15       95.21      130.15    101.38 o 
 -18   2  15      377.48      452.73    101.73 o 
 -16   2  15      707.20      590.83    156.29 o 
 -14   2  15      568.28      586.42    162.83 o 
 -12   2  15     1122.52      908.91    123.19 o 
 -10   2  15     4638.14     5004.69    210.17 o 
  -8   2  15     3328.46     3531.15    165.81 o 
  -6   2  15      241.60      227.43     45.26 o 
  -4   2  15     2100.01     2177.29    131.16 o 
  -2   2  15     5354.35     5268.56    186.27 o 
   0   2  15      769.66      771.09    129.71 o 
   2   2  15      484.61      507.81    100.82 o 
   4   2  15     2485.12     2746.87    236.63 o 
   6   2  15      960.90      904.48    135.46 o 
   8   2  15      187.19      142.61     50.90 o 
 -19   3  15      139.21      198.77    109.34 o 
 -17   3  15       55.66      370.97    146.09 o 
 -15   3  15     2129.16     2557.15    346.62 o 
 -13   3  15     8262.16     9008.51    367.25 o 
 -11   3  15        3.14       35.17     27.78 o 
  -9   3  15     1512.43     1410.13    198.56 o 
  -7   3  15     9775.06    10131.62    295.20 o 
  -5   3  15    18127.40    18897.63    354.17 o 
  -3   3  15      227.90      190.58     49.32 o 
  -1   3  15       84.15      115.25     51.58 o 
   1   3  15     8717.49     8632.41    377.23 o 
   3   3  15     4921.12     5643.58    230.99 o 
   5   3  15        8.83      157.05     39.25 o 
   7   3  15      136.28      198.36     72.25 o 
 -18   4  15      121.14       77.47     43.38 o 
 -16   4  15      136.34      141.66    158.04 o 
 -14   4  15      688.05      702.84    179.29 o 
 -12   4  15     3822.32     3732.65    162.66 o 
 -10   4  15      559.88      445.68     91.15 o 
  -8   4  15      674.03      722.73    124.63 o 
  -6   4  15     4467.62     4878.58    159.42 o 
  -4   4  15     1928.13     1983.70    214.82 o 
  -2   4  15     1677.24     1626.89    174.43 o 
   0   4  15     6401.42     6014.84    200.05 o 
   2   4  15     3636.03     3944.95    159.38 o 
   4   4  15      264.09      214.56     63.31 o 
   6   4  15      344.23      436.03    139.08 o 
 -17   5  15      869.49     1635.28    232.85 o 
 -15   5  15      156.20      141.07     56.46 o 
 -13   5  15      507.59      464.35    106.19 o 
 -11   5  15     3180.67     3025.26    285.60 o 
  -9   5  15     5530.13     5737.35    275.01 o 
  -7   5  15      499.95      559.81     74.74 o 
  -5   5  15      835.34     1045.06    113.42 o 
  -3   5  15     7339.97     7810.72    285.81 o 
  -1   5  15     6079.40     6604.31    235.78 o 
   1   5  15     1000.06      942.94    109.08 o 
   3   5  15      187.51      145.17     52.90 o 
   5   5  15     2701.23     2477.28    208.18 o 
 -16   6  15      272.90      185.49    138.12 o 
 -14   6  15        6.90       64.86     75.13 o 
 -12   6  15      119.70       97.03     47.30 o 
 -10   6  15      319.81      307.14     87.42 o 
  -8   6  15      263.33      244.99    104.70 o 
  -6   6  15      621.88      596.31     96.03 o 
  -4   6  15      241.88      203.30     47.49 o 
  -2   6  15      205.26      139.88     58.15 o 
   0   6  15      278.93      323.71     91.36 o 
   2   6  15      712.26      635.91    131.42 o 
   4   6  15      203.60      160.28     94.06 o 
 -15   7  15       28.18      130.05     67.64 o 
 -13   7  15      459.03      279.51     73.92 o 
 -11   7  15     1120.33     1231.57    189.77 o 
  -9   7  15     1788.03     1712.32    294.89 o 
  -7   7  15      444.88      608.42    154.47 o 
  -5   7  15       88.56      121.98     46.70 o 
  -3   7  15     3958.03     3803.95    224.77 o 
  -1   7  15     3090.11     3136.19    225.87 o 
   1   7  15       31.41      105.35     44.86 o 
   3   7  15       83.68      134.35     46.21 o 
 -14   8  15       60.85       96.36     67.57 o 
 -12   8  15       29.29       76.82     67.26 o 
 -10   8  15     1729.85     1338.71    230.01 o 
  -8   8  15      663.51      751.63    189.71 o 
  -6   8  15       44.92       53.58     48.51 o 
  -4   8  15      649.48      793.04    112.19 o 
  -2   8  15     2613.43     2618.88    421.08 o 
   0   8  15      424.08      325.85     93.96 o 
 -11   9  15       90.94       95.26     39.14 o 
  -9   9  15        0.74      149.48     79.34 o 
  -7   9  15     1176.08     1079.43    173.81 o 
  -5   9  15     2265.97     1887.21    334.43 o 
  -3   9  15      148.61      181.55     60.62 o 
 -20   0  16        4.71       72.16     97.83 o 
 -18   0  16     1016.34      753.89    404.61 o 
 -16   0  16     1005.05      882.72    360.35 o 
 -14   0  16     1070.60      881.39    243.48 o 
 -12   0  16      770.17      589.60    102.51 o 
 -10   0  16    22031.96    24847.28    528.02 o 
  -8   0  16      918.70      929.20    309.44 o 
  -6   0  16     7479.09     7880.39    273.34 o 
  -4   0  16     6009.52     6185.40    320.13 o 
  -2   0  16    33991.89    35362.78   1849.76 o 
   0   0  16     3428.36     3187.01    382.70 o 
   2   0  16      202.78      246.06     92.03 o 
   4   0  16     2793.07     2773.44    305.67 o 
   6   0  16     5186.65     5134.53   1046.95 o 
 -19   1  16       73.75      123.04     60.21 o 
 -17   1  16      409.82      303.88    113.52 o 
 -15   1  16      576.29      522.71    139.37 o 
 -13   1  16      324.31      278.11     42.34 o 
 -11   1  16     1779.69     1718.31    187.25 o 
  -9   1  16     3418.84     3191.29    205.69 o 
  -7   1  16      835.77      921.54    110.66 o 
  -5   1  16     1123.07     1050.44    117.76 o 
  -3   1  16     3981.88     3750.96    168.65 o 
  -1   1  16     2537.15     2807.07    263.83 o 
   1   1  16     2183.24     2015.88    239.40 o 
   3   1  16     2705.89     2592.00    242.65 o 
   5   1  16     1238.11     1262.32    179.10 o 
   7   1  16      649.21      429.33    108.37 o 
 -20   2  16       82.73       75.70    106.69 o 
 -18   2  16      669.99      508.98    355.26 o 
 -16   2  16        0.16       64.26     45.82 o 
 -14   2  16     4613.35     4632.01    226.54 o 
 -12   2  16     1265.80     1236.69    120.23 o 
 -10   2  16     1973.57     2152.10    144.52 o 
  -8   2  16        6.79      117.40     47.37 o 
  -6   2  16     6861.86     6999.94    262.73 o 
  -4   2  16       52.94      148.36     55.97 o 
  -2   2  16     4159.57     3861.82    149.07 o 
   0   2  16     1501.91     1476.57    196.56 o 
   2   2  16     8832.01     8793.71    294.68 o 
   4   2  16        8.49      129.03     51.12 o 
   6   2  16      472.49      404.87     95.73 o 
 -19   3  16       19.36      102.26     67.29 o 
 -17   3  16      399.63      477.22    235.07 o 
 -15   3  16      114.61       70.11     68.02 o 
 -13   3  16       23.98       81.84     46.52 o 
 -11   3  16      772.60      805.00    111.72 o 
  -9   3  16     1881.54     1770.87    128.50 o 
  -7   3  16      139.54      114.90     26.95 o 
  -5   3  16      159.77       96.53     51.18 o 
  -3   3  16     1096.59     1289.78    146.99 o 
  -1   3  16      253.64      224.16     59.19 o 
   1   3  16      119.58      254.83     65.15 o 
   3   3  16        6.38      162.81     61.40 o 
   5   3  16      337.87      258.33     71.44 o 
 -18   4  16       58.60      274.47    142.99 o 
 -16   4  16        3.77      112.00     84.55 o 
 -14   4  16     3878.27     4290.40    686.83 o 
 -12   4  16     2590.92     2537.35    192.25 o 
 -10   4  16      399.91      556.85     88.51 o 
  -8   4  16      780.76      534.71     89.62 o 
  -6   4  16    12214.79    12766.31    254.57 o 
  -4   4  16     1542.93     1630.61    183.30 o 
  -2   4  16     1432.42     1647.05    207.31 o 
   0   4  16      784.56      969.87    129.80 o 
   2   4  16     4958.01     5488.90    260.06 o 
   4   4  16       58.77      109.77     42.69 o 
 -17   5  16        0.91      152.73    137.68 o 
 -15   5  16       34.71      202.31    145.64 o 
 -13   5  16     1823.80     1691.50    304.13 o 
 -11   5  16     1316.60     1001.17    165.96 o 
  -9   5  16      207.19      157.34     45.99 o 
  -7   5  16     2625.67     2659.84    190.85 o 
  -5   5  16     3491.81     3538.67    193.13 o 
  -3   5  16       11.91      157.63     48.12 o 
  -1   5  16      208.81      139.87     52.27 o 
   1   5  16     3156.20     3231.21    307.65 o 
   3   5  16      801.09      758.43    136.06 o 
 -16   6  16      258.28       91.19    155.38 o 
 -14   6  16       79.67      217.15     93.07 o 
 -12   6  16      649.05      675.12    121.07 o 
 -10   6  16     5910.13     5840.81    300.40 o 
  -8   6  16     1807.67     1661.79    303.15 o 
  -6   6  16      573.09      520.55     91.98 o 
  -4   6  16      357.24      380.84     88.09 o 
  -2   6  16     7189.31     7677.57    264.02 o 
   0   6  16     1149.02     1391.46    175.39 o 
   2   6  16      131.89      187.39     49.29 o 
 -15   7  16      329.59      478.10    200.98 o 
 -13   7  16      130.71      128.48     58.21 o 
 -11   7  16      162.36      153.80     55.82 o 
  -9   7  16     2494.68     1935.26    328.56 o 
  -7   7  16      384.13      268.15     93.04 o 
  -5   7  16       54.57      157.57     69.55 o 
  -3   7  16     2072.99     1754.90    280.06 o 
  -1   7  16      968.30     1021.77    117.55 o 
   1   7  16       18.71       36.96     46.01 o 
 -12   8  16       76.43      119.13    170.21 o 
 -10   8  16      371.71      365.94     93.98 o 
  -8   8  16      562.44      605.00    130.54 o 
  -6   8  16     1399.08     1265.64    218.64 o 
  -4   8  16        2.72      113.55     49.22 o 
  -2   8  16      268.11      314.08     98.24 o 
 -19   1  17       76.83      166.50     82.06 o 
 -17   1  17      961.19     1026.54    284.57 o 
 -15   1  17      322.06      207.40    108.90 o 
 -13   1  17     1341.92     1213.45    160.66 o 
 -11   1  17     3434.77     3208.65    156.12 o 
  -9   1  17     6000.72     6253.84    250.09 o 
  -7   1  17     1248.32     1208.96    135.06 o 
  -5   1  17     1472.61     1402.67    188.95 o 
  -3   1  17     4469.25     4808.39    222.90 o 
  -1   1  17     2079.09     2320.29    218.29 o 
   1   1  17     1182.69     1227.32    155.47 o 
   3   1  17       22.76       94.84     52.81 o 
   5   1  17     3277.10     3374.18    345.03 o 
 -18   2  17      187.35      179.80     87.85 o 
 -16   2  17      662.33      569.47    145.85 o 
 -14   2  17      197.92      125.65     83.67 o 
 -12   2  17      118.78      124.41     66.70 o 
 -10   2  17      413.28      382.80     55.62 o 
  -8   2  17      950.88     1045.40    118.22 o 
  -6   2  17     2120.89     2267.54    210.41 o 
  -4   2  17     2325.14     2292.81    167.30 o 
  -2   2  17     1313.57     1275.19    211.30 o 
   0   2  17      528.68      377.83    122.01 o 
   2   2  17      566.86      651.00    168.61 o 
   4   2  17     1449.19     1478.42    159.54 o 
 -19   3  17       46.77       35.41     71.72 o 
 -17   3  17       19.31      186.81    184.16 o 
 -15   3  17     1851.61     1200.06    320.94 o 
 -13   3  17     4168.90     4088.58    295.77 o 
 -11   3  17      160.58      112.79     37.24 o 
  -9   3  17       88.90      101.15     41.51 o 
  -7   3  17    14175.43    15785.36    625.10 o 
  -5   3  17     8696.84     9117.91    408.07 o 
  -3   3  17     1585.30     1569.35    208.37 o 
  -1   3  17      116.90      151.96     36.80 o 
   1   3  17    10132.02     9504.72    348.52 o 
   3   3  17     1921.73     2068.22    223.71 o 
   5   3  17       44.85       77.66     54.31 o 
 -18   4  17      270.08      235.51    209.83 o 
 -16   4  17      304.82      440.92    164.68 o 
 -14   4  17     1480.01     1105.83    540.52 o 
 -12   4  17     1715.57     1500.14    248.32 o 
 -10   4  17      296.23      344.76     72.59 o 
  -8   4  17      839.76      890.66    123.36 o 
  -6   4  17     3133.32     3416.63    224.83 o 
  -4   4  17      689.58      727.53    100.33 o 
  -2   4  17      165.81      169.33     61.44 o 
   0   4  17     2033.31     2179.46    195.12 o 
   2   4  17      959.57      979.49    178.42 o 
   4   4  17        1.55      130.32     61.18 o 
 -17   5  17     1475.15     1107.60    545.39 o 
 -15   5  17       25.88      192.57    163.79 o 
 -13   5  17      401.47      329.89    129.26 o 
 -11   5  17     3000.83     3403.67    286.38 o 
  -9   5  17     4054.72     4267.12    297.63 o 
  -7   5  17      520.23      439.32     71.95 o 
  -5   5  17      305.20      221.52     63.19 o 
  -3   5  17     3518.41     3763.36    207.69 o 
  -1   5  17     1609.08     1765.91    234.17 o 
   1   5  17      679.67      420.38    143.06 o 
   3   5  17      163.39      159.63     56.51 o 
 -16   6  17      301.41      154.50    164.24 o 
 -14   6  17      188.23      202.16     87.85 o 
 -12   6  17      100.59      119.07     76.81 o 
 -10   6  17      989.15     1024.95    142.70 o 
  -8   6  17       51.23      168.31     92.89 o 
  -6   6  17      966.75      958.47    154.21 o 
  -4   6  17        0.40       88.40     46.69 o 
  -2   6  17      350.21      444.02     96.23 o 
   0   6  17      207.28      187.80     72.74 o 
 -13   7  17       37.90       70.75     55.91 o 
 -11   7  17     1209.36      882.52    181.00 o 
  -9   7  17     1747.23     1342.25    251.72 o 
  -7   7  17       11.48       89.25     61.91 o 
  -5   7  17        0.79      156.90     76.42 o 
  -3   7  17     2236.84     2107.42    301.72 o 
  -1   7  17     1148.30     1052.14    168.30 o 
 -10   8  17     2163.94     2061.34    316.98 o 
  -8   8  17     1608.92     1318.77    281.60 o 
  -6   8  17       41.30      156.15     56.61 o 
  -4   8  17      877.99      726.85    155.52 o 
 -18   0  18     2994.34     2215.20    580.36 o 
 -16   0  18     1744.47     1003.57    351.49 o 
 -14   0  18        7.93       27.45     69.50 o 
 -12   0  18      193.56      167.21     61.71 o 
 -10   0  18     5781.35     5816.28    350.39 o 
  -8   0  18     2572.93     3183.40    358.58 o 
  -6   0  18       87.88      175.37     90.07 o 
  -4   0  18     5021.36     4382.19    567.30 o 
  -2   0  18    15464.39    16251.77    361.55 o 
   0   0  18      260.56      327.77    125.72 o 
   2   0  18      182.25      101.97     92.96 o 
   4   0  18     3337.79     3226.62    547.38 o 
 -19   1  18       78.96      386.08    157.82 o 
 -17   1  18      342.44      209.90    102.26 o 
 -15   1  18      757.54      680.03    188.40 o 
 -13   1  18      308.48      270.98     90.97 o 
 -11   1  18      211.01      280.33    110.73 o 
  -9   1  18     1521.77     1462.15    165.88 o 
  -7   1  18     1775.40     1551.46    170.08 o 
  -5   1  18      954.12      815.60    134.62 o 
  -3   1  18     2493.54     2298.28    246.13 o 
  -1   1  18     2291.18     2245.25    277.37 o 
   1   1  18      594.63      723.87    105.07 o 
   3   1  18      949.02     1157.41    141.99 o 
 -18   2  18      517.17      486.07    270.48 o 
 -16   2  18       13.08       79.68     48.19 o 
 -14   2  18     2360.85     1794.45    404.76 o 
 -12   2  18        1.82       50.10     29.58 o 
 -10   2  18     4016.92     4316.83    173.37 o 
  -8   2  18     1298.86     1258.60    158.11 o 
  -6   2  18    11966.49    12823.95    293.51 o 
  -4   2  18       87.16      121.94     48.27 o 
  -2   2  18     1795.86     1665.50    189.22 o 
   0   2  18     1314.83     1481.75    202.74 o 
   2   2  18     3329.76     3149.21    330.19 o 
 -17   3  18      216.09      237.72    126.61 o 
 -15   3  18      129.41      237.28    121.74 o 
 -13   3  18       23.42       78.15     48.53 o 
 -11   3  18       76.35       80.34     37.01 o 
  -9   3  18      260.44      174.02     45.97 o 
  -7   3  18      438.87      505.66     86.48 o 
  -5   3  18      668.32      666.78    100.29 o 
  -3   3  18       62.76      197.27     57.06 o 
  -1   3  18        1.05       90.17     74.80 o 
   1   3  18      140.52      181.00     67.69 o 
   3   3  18       48.95      133.28     78.91 o 
 -16   4  18      185.52      184.16    119.53 o 
 -14   4  18     2426.20     2148.35    603.82 o 
 -12   4  18      147.82      131.20     53.78 o 
 -10   4  18      818.93      739.78     94.61 o 
  -8   4  18      909.11      775.61    124.67 o 
  -6   4  18     5711.56     6073.37    345.93 o 
  -4   4  18        4.62       87.12     53.03 o 
  -2   4  18     1458.84     1452.72    167.65 o 
   0   4  18     1059.14     1062.72    137.99 o 
   2   4  18     3120.38     3346.63    293.53 o 
 -15   5  18      522.51      691.92    362.56 o 
 -13   5  18     2077.46     1435.44    285.97 o 
 -11   5  18      464.68      506.93     88.78 o 
  -9   5  18      210.01      107.07     58.63 o 
  -7   5  18     2515.97     2817.67    267.82 o 
  -5   5  18     1699.90     1909.34    173.29 o 
  -3   5  18      105.50      124.56     56.29 o 
  -1   5  18     1018.51      734.34    116.81 o 
   1   5  18     2430.86     2420.19    316.47 o 
 -14   6  18       28.75       79.58     48.42 o 
 -12   6  18      541.89      543.05    128.71 o 
 -10   6  18     2849.20     2974.33    280.89 o 
  -8   6  18      395.33      445.98    125.27 o 
  -6   6  18        7.82      145.94     52.93 o 
  -4   6  18     1258.69     1097.99    198.25 o 
  -2   6  18     3010.35     3347.37    238.45 o 
 -11   7  18      270.36      237.04     76.18 o 
  -9   7  18      494.66      368.77    122.81 o 
  -7   7  18        1.04       94.46     48.94 o 
  -5   7  18      107.07      236.05     77.05 o 
  -3   7  18     1396.34     1068.25    308.44 o 
 -17   1  19      756.96      656.33    236.69 o 
 -15   1  19      133.15       96.59     66.62 o 
 -13   1  19      335.27      175.15    104.25 o 
 -11   1  19     4346.26     4540.91    201.36 o 
  -9   1  19     3812.90     3904.81    208.83 o 
  -7   1  19     1259.75     1237.53    195.95 o 
  -5   1  19        2.11      145.08     43.45 o 
  -3   1  19     6751.04     6652.92    247.11 o 
  -1   1  19      696.74      579.81    118.37 o 
   1   1  19      742.60      646.87    152.81 o 
 -16   2  19      676.85      567.48    143.96 o 
 -14   2  19      247.18      187.47     66.34 o 
 -12   2  19      415.25      216.15     54.57 o 
 -10   2  19     2126.16     2182.57    213.99 o 
  -8   2  19     1113.82     1032.61    121.69 o 
  -6   2  19      438.46      326.05     71.22 o 
  -4   2  19     1820.56     1969.92    257.12 o 
  -2   2  19     1232.28     1374.53    179.31 o 
   0   2  19      343.91      220.65     41.74 o 
   2   2  19      785.35      662.16    145.07 o 
 -17   3  19        2.39       89.42    103.15 o 
 -15   3  19     2722.13     2217.41    696.79 o 
 -13   3  19     2778.83     2697.85    370.25 o 
 -11   3  19      210.55      207.11     46.83 o 
  -9   3  19       70.17      115.29     56.85 o 
  -7   3  19     4432.81     5282.66    258.76 o 
  -5   3  19     3124.45     3368.92    159.46 o 
  -3   3  19      116.19       88.70     56.43 o 
  -1   3  19      222.52      139.08     42.91 o 
   1   3  19     4879.08     5422.92    328.46 o 
 -16   4  19        7.95       25.68     68.17 o 
 -14   4  19      657.46      752.12    216.47 o 
 -12   4  19      486.39      162.10    143.58 o 
 -10   4  19        2.40       72.84     37.08 o 
  -8   4  19      220.40      193.03     59.18 o 
  -6   4  19      931.62      941.05    156.07 o 
  -4   4  19      163.99      130.85     46.48 o 
  -2   4  19       96.26      130.64     49.25 o 
   0   4  19     1292.17     1314.52    217.85 o 
 -15   5  19      247.17      346.62    208.51 o 
 -13   5  19       40.06      116.03     78.58 o 
 -11   5  19     1431.32     1252.28    190.19 o 
  -9   5  19      321.63      226.64     89.82 o 
  -7   5  19     1358.02     1181.63    186.25 o 
  -5   5  19       20.92       84.95     51.90 o 
  -3   5  19     2313.83     1800.17    261.22 o 
  -1   5  19      261.35      201.77    105.99 o 
 -12   6  19      151.60      165.01     83.82 o 
 -10   6  19       67.42      135.38     69.75 o 
  -8   6  19       23.18      105.64     61.61 o 
  -6   6  19      267.34      245.56    109.19 o 
  -4   6  19       30.02      191.84     80.00 o 
 -16   0  20        8.10       27.00     67.73 o 
 -14   0  20      867.00      756.11    347.51 o 
 -12   0  20     2570.14     2349.52    210.94 o 
 -10   0  20     7856.71     7882.90    408.12 o 
  -8   0  20       27.47      125.77     97.84 o 
  -6   0  20     1048.18      758.18    216.92 o 
  -4   0  20     2999.72     3542.92    438.26 o 
  -2   0  20     5893.34     5963.94    402.58 o 
   0   0  20      128.29      214.87     95.30 o 
 -17   1  20       98.27       71.66     53.23 o 
 -15   1  20        3.14      165.47     59.14 o 
 -13   1  20      428.86      388.35    162.74 o 
 -11   1  20     1819.11     1373.91    172.96 o 
  -9   1  20      969.63      877.58    135.08 o 
  -7   1  20      610.81      614.57    100.64 o 
  -5   1  20      900.16      754.61    126.16 o 
  -3   1  20      706.87      889.29    139.82 o 
  -1   1  20      672.34      633.96    112.92 o 
 -16   2  20       25.07       79.44     63.08 o 
 -14   2  20     1800.95     1502.61    379.83 o 
 -12   2  20      445.56      594.37    165.34 o 
 -10   2  20      149.77      117.51     41.86 o 
  -8   2  20     1781.91     1716.24    202.69 o 
  -6   2  20     5347.67     5670.60    239.83 o 
  -4   2  20       78.67      136.65     62.49 o 
  -2   2  20     1034.50     1098.10    152.39 o 
   0   2  20     1420.00     1344.99    206.85 o 
 -15   3  20       36.46      211.60     83.67 o 
 -13   3  20      371.04      341.03    124.84 o 
 -11   3  20        3.49      120.63     43.76 o 
  -9   3  20       28.94       17.33     49.30 o 
  -7   3  20      335.70      407.80     77.97 o 
  -5   3  20       30.20       94.47     48.32 o 
  -3   3  20      289.63      319.74     86.49 o 
  -1   3  20        1.65       66.21     56.58 o 
 -14   4  20      987.35      720.25    274.91 o 
 -12   4  20       23.01      159.09     90.53 o 
 -10   4  20      661.55      540.07    121.68 o 
  -8   4  20      253.23      236.26    109.77 o 
  -6   4  20     2221.92     2639.64    452.09 o 
  -4   4  20       10.49       52.18     61.34 o 
  -2   4  20      128.77      149.35     61.94 o 
 -11   5  20      105.80       86.53     69.94 o 
  -9   5  20       50.88      120.45     67.34 o 
  -7   5  20     1007.12      800.66    177.10 o 
  -5   5  20      709.01      599.09    121.58 o 
 -15   1  21      284.88      278.30    107.57 o 
 -13   1  21       30.53      122.93     66.69 o 
 -11   1  21     2497.40     1978.34    261.72 o 
  -9   1  21     1148.20      980.75    138.06 o 
  -7   1  21      572.94      494.44    106.69 o 
  -5   1  21       29.13      144.05     48.36 o 
  -3   1  21     3056.57     3612.15    411.96 o 
 -14   2  21      180.03       43.74     56.07 o 
 -12   2  21      311.45      139.77    157.82 o 
 -10   2  21      459.00      343.60     77.98 o 
  -8   2  21      500.98      552.33     92.22 o 
  -6   2  21      501.69      308.82     78.15 o 
  -4   2  21     1109.89     1003.10    172.71 o 
 -13   3  21      996.64      744.60    350.61 o 
 -11   3  21      160.46      139.00     51.56 o 
  -9   3  21      251.62      240.90     74.09 o 
  -7   3  21     4663.51     5433.90    326.23 o 
  -5   3  21      911.92      758.03    150.31 o 
 -10   4  21       90.31       75.86     51.81 o 
  -8   4  21      581.30      528.63    104.53 o 
  -6   4  21      584.67      567.48    114.83 o 
 -12   0  22     1021.59      696.79    416.12 o 
 -10   0  22     3391.93     3555.45    262.21 o 
  -8   0  22        0.11      107.41     80.94 o 
  -6   0  22      230.88      357.68    129.23 o 
 -11   1  22      345.34      371.33    105.26 o 
  -9   1  22      493.41      325.46     89.31 o 
  -7   1  22       94.43      129.24     49.21 o 
 -10   2  22      674.14      524.82     85.42 o 
  -8   2  22      598.24      544.90    156.23 o 
                                                 
